# Supplementary material for: 1,3-Di-4-pyrid­ylpropane–2-hydroxy­benzene-1,4-dicarboxylic acid (1/2)
Source: Acta Crystallogr Sect E Struct Rep Online. 2008 Nov 20;64(Pt 12):o2398. doi: 10.1107/S1600536808037835 (PMC2960043; doi:10.1107/S1600536808037835)
Supplement: Supplementary file 1 [file e-64-o2398-sup1.cif]

##############################################################################
###                                                                        ###
###        Electronic paper (Acta Crystallographica Section E)             ###
###                                                                        ###
##############################################################################
#                                                                            #
# This CIF contains the data in a paper accepted for publication in Acta     #
# Crystallographica Section E. It conforms to the requirements of Notes      #
# for Authors for Section E, and has been peer reviewed under the auspices   #
# of the IUCr Commission on Journals.                                        #
#                                                                            #
# Full details of the Crystallographic Information File format               #
# are given in the paper "The Crystallographic Information File (CIF):       #
# a New Standard Archive File for Crystallography" by S. R. Hall, F. H.      #
# Allen and I. D. Brown [Acta Cryst. (1991), A47, 655-685].                  #
#                                                                            #
# The current version of the core CIF dictionary is obtainable from          #
# ftp://ftp.iucr.org/pub/cif_core.dic. The current version number is 2.4.    #
#                                                                            #
# Software is freely available for graphical display of the structure(s) in  #
# this CIF.  For information consult the CIF home page http://www.iucr.org/  #
# cif/home.html                                                              #
#                                                                            #
# This file may be used for bona fide research purposes within the           #
# scientific community so long as proper attribution is given to the journal # 
# article from which it was obtained.                                        #
#                                                                            #
##############################################################################
                                             
data_global
_audit_creation_method     'form.cif (version 2.0)'
_journal_data_validation_number     ?
_journal_date_recd_electronic     2008-09-03
_journal_date_accepted     2008-11-14
_journal_name_full     'Acta Crystallographica, Section E'
_journal_year     2008
_journal_volume     64
_journal_issue     12
_journal_page_first     o2398
_journal_page_last     o2398
_journal_paper_category     QO
_journal_coeditor_code     WW2129
_publ_contact_author_name     'Jian-Hua Qin'
_publ_contact_author_address
;
College of Chemistry and Chemical Engineering
Luoyang Normal University
Luoyang 471022
P. R. China
;
_publ_contact_author_email     'jh_q128105@126.com'
_publ_contact_author_fax     '086 379 65524308'
_publ_contact_author_phone     '086 379 65524308'
_publ_section_title
;
1,3-Di-4-pyridylpropane--2-hydroxybenzene-1,4-dicarboxylic acid (1/2)
;
loop_
    _publ_author_name
    _publ_author_address
    'Qin, Jian-Hua'
;
College of Chemistry and Chemical Engineering
Luoyang Normal University
Luoyang 471022
People's Republic of China
;
    'Hao, Er-Jun'
;
College of Chemistry and Environmental Science,
Henan Normal University,
Xinxiang, 453007,
People's Republic of China
;
    'Wang, Jian-Ge'
;
College of Chemistry and Chemical Engineering
Luoyang Normal University
Luoyang 471022
People's Republic of China
;
_publ_section_synopsis     .
data_I
_audit_creation_method     SHELXL-97
_chemical_name_systematic
;
1,3-Di-4-pyridylpropane--2-hydroxybenzene-1,4-dicarboxylic acid (1/2)
;
_chemical_name_common     ?
_chemical_formula_moiety     'C13 H14 N2, 2(C8 H6 O5)'
_chemical_formula_sum     'C29 H26 N2 O10'
_chemical_formula_iupac     'C13 H14 N2, 2C8 H6 O5'
_chemical_formula_weight     562.52
_chemical_melting_point     ?
_symmetry_cell_setting     Monoclinic
_symmetry_space_group_name_H-M     'C 2/c'
_symmetry_space_group_name_Hall     '-C 2yc'
loop_
    _symmetry_equiv_pos_as_xyz
    'x, y, z'
    '-x, y, -z+1/2'
    'x+1/2, y+1/2, z'
    '-x+1/2, y+1/2, -z+1/2'
    '-x, -y, -z'
    'x, -y, z-1/2'
    '-x+1/2, -y+1/2, -z'
    'x+1/2, -y+1/2, z-1/2'
_cell_length_a     22.939(11)
_cell_length_b     4.781(2)
_cell_length_c     24.163(11)
_cell_angle_alpha     90.00
_cell_angle_beta     96.542(6)
_cell_angle_gamma     90.00
_cell_volume     2633(2)
_cell_formula_units_Z     4
_cell_measurement_reflns_used     1102
_cell_measurement_theta_min     3.39
_cell_measurement_theta_max     23.27
_cell_measurement_temperature     291(2)
_exptl_crystal_description     block
_exptl_crystal_colour     colorless
_exptl_crystal_size_max     0.35
_exptl_crystal_size_mid     0.19
_exptl_crystal_size_min     0.05
_exptl_crystal_density_diffrn     1.419
_exptl_crystal_density_meas     ?
_exptl_crystal_density_method     'not measured'
_exptl_crystal_F_000     1176
_exptl_absorpt_coefficient_mu     0.108
_exptl_absorpt_correction_type     multi-scan
_exptl_absorpt_process_details     '(SADABS; Bruker, 1997)'
_exptl_absorpt_correction_T_min     0.9631
_exptl_absorpt_correction_T_max     0.9944
_exptl_special_details
;
;
_diffrn_ambient_temperature     291(2)
_diffrn_radiation_type     MoK\a
_diffrn_radiation_wavelength     0.71073
_diffrn_radiation_source     'fine-focus sealed tube'
_diffrn_radiation_monochromator     graphite
_diffrn_measurement_device_type     'Bruker SMART CCD area-detector'
_diffrn_measurement_method     '\w & \f scans'
_diffrn_detector_area_resol_mean     ?
_diffrn_reflns_number     9178
_diffrn_reflns_av_R_equivalents     0.0488
_diffrn_reflns_av_sigmaI/netI     0.0471
_diffrn_reflns_theta_min     2.60
_diffrn_reflns_theta_max     25.50
_diffrn_reflns_theta_full     25.50
_diffrn_measured_fraction_theta_max     0.998
_diffrn_measured_fraction_theta_full     0.998
_diffrn_reflns_limit_h_min     -27
_diffrn_reflns_limit_h_max     27
_diffrn_reflns_limit_k_min     -5
_diffrn_reflns_limit_k_max     5
_diffrn_reflns_limit_l_min     -29
_diffrn_reflns_limit_l_max     28
_diffrn_standards_number     0
_diffrn_standards_interval_count     .
_diffrn_standards_interval_time     .
_diffrn_standards_decay_%     .
_refine_special_details
;
Refinement of <i>F</i>^2^ against ALL reflections. The weighted
<i>R</i>-factor <i>wR</i> and goodness of fit <i>S</i> are based on
<i>F</i>^2^, conventional <i>R</i>-factors <i>R</i> are based on <i>F</i>,
with <i>F</i> set to zero for negative <i>F</i>^2^. The threshold
expression of <i>F</i>^2^ > \s(<i>F</i>^2^) is used only for calculating
<i>R</i>-factors(gt) <i>etc</i>. and is not relevant to the choice of
reflections for refinement. <i>R</i>-factors based on <i>F</i>^2^ are
statistically about twice as large as those based on <i>F</i>, and <i>R</i>-
factors based on ALL data will be even larger.
;
_reflns_number_total     2444
_reflns_number_gt     1335
_reflns_threshold_expression     'I>2\s(I)'
_refine_ls_structure_factor_coef     Fsqd
_refine_ls_matrix_type     full
_refine_ls_R_factor_all     0.1124
_refine_ls_R_factor_gt     0.0564
_refine_ls_wR_factor_gt     0.1433
_refine_ls_wR_factor_ref     0.1728
_refine_ls_goodness_of_fit_ref     1.034
_refine_ls_restrained_S_all     1.034
_refine_ls_number_reflns     2444
_refine_ls_number_parameters     187
_refine_ls_number_restraints     0
_refine_ls_hydrogen_treatment     constr
_refine_ls_weighting_scheme     calc
_refine_ls_weighting_details
         'calc w=1/[\s^2^(Fo^2^)+(0.0772P)^2^+1.3530P] where P=(Fo^2^+2Fc^2^)/3'
_atom_sites_solution_hydrogens     geom
_atom_sites_solution_primary     direct
_atom_sites_solution_secondary     difmap
_refine_ls_shift/su_max     0.000
_refine_ls_shift/su_mean     0.000
_refine_diff_density_max     0.393
_refine_diff_density_min     -0.178
_refine_ls_extinction_method     none
_refine_ls_extinction_coef     ?
loop_
    _atom_type_symbol
    _atom_type_description
    _atom_type_scat_dispersion_real
    _atom_type_scat_dispersion_imag
    _atom_type_scat_source
    'C' 'C' 0.0033 0.0016
                         'International Tables Vol C Tables 4.2.6.8 and 6.1.1.4'
    'H' 'H' 0.0000 0.0000
                         'International Tables Vol C Tables 4.2.6.8 and 6.1.1.4'
    'N' 'N' 0.0061 0.0033
                         'International Tables Vol C Tables 4.2.6.8 and 6.1.1.4'
    'O' 'O' 0.0106 0.0060
                         'International Tables Vol C Tables 4.2.6.8 and 6.1.1.4'
_computing_data_collection     'SMART (Bruker, 1997)'
_computing_cell_refinement     'SAINT (Bruker, 1997)'
_computing_data_reduction     'SAINT (Bruker, 1997)'
_computing_structure_solution     'SHELXS97 (Sheldrick, 2008)'
_computing_structure_refinement     'SHELXL97 (Sheldrick, 2008)'
_computing_molecular_graphics     'SHELXTL (Sheldrick, 2008)'
_computing_publication_material     'SHELXTL (Sheldrick, 2008)'
loop_
    _atom_site_type_symbol
    _atom_site_label
    _atom_site_fract_x
    _atom_site_fract_y
    _atom_site_fract_z
    _atom_site_U_iso_or_equiv
    _atom_site_adp_type
    _atom_site_calc_flag
    _atom_site_refinement_flags
    _atom_site_occupancy
    _atom_site_disorder_assembly
    _atom_site_disorder_group
    O O1 0.38415(11) 1.0471(6) 0.32590(9) 0.0857(9) Uani d . 1 . .
    H H1 0.3557 0.9516 0.3141 0.129 Uiso calc R 1 . .
    O O2 0.24082(9) 0.8169(5) 0.40221(9) 0.0642(7) Uani d . 1 . .
    H H2 0.2203 0.6976 0.3852 0.096 Uiso calc R 1 . .
    O O3 0.29118(9) 0.7716(5) 0.32941(9) 0.0695(7) Uani d . 1 . .
    O O4 0.43663(9) 1.8252(5) 0.51792(9) 0.0666(7) Uani d . 1 . .
    H H4 0.4624 1.9400 0.5274 0.100 Uiso calc R 1 . .
    O O5 0.48854(9) 1.7794(5) 0.44642(10) 0.0679(7) Uani d . 1 . .
    N N1 0.17662(11) 0.4242(5) 0.35544(11) 0.0516(7) Uani d . 1 . .
    C C1 0.32537(12) 1.0947(6) 0.40090(12) 0.0467(7) Uani d . 1 . .
    C C2 0.37382(13) 1.1721(6) 0.37430(13) 0.0539(8) Uani d . 1 . .
    C C3 0.41262(13) 1.3722(6) 0.39812(13) 0.0568(8) Uani d . 1 . .
    H H3 0.4451 1.4215 0.3805 0.068 Uiso calc R 1 . .
    C C4 0.40338(12) 1.4989(6) 0.44770(12) 0.0470(7) Uani d . 1 . .
    C C5 0.35515(13) 1.4263(6) 0.47459(13) 0.0535(8) Uani d . 1 . .
    H H5 0.3486 1.5125 0.5078 0.064 Uiso calc R 1 . .
    C C6 0.31687(13) 1.2222(6) 0.45088(13) 0.0551(8) Uani d . 1 . .
    H H6 0.2849 1.1702 0.4690 0.066 Uiso calc R 1 . .
    C C7 0.28337(13) 0.8782(6) 0.37506(14) 0.0527(8) Uani d . 1 . .
    C C8 0.44604(13) 1.7142(6) 0.47143(13) 0.0493(8) Uani d . 1 . .
    C C9 0.18299(12) 0.3070(7) 0.30666(13) 0.0534(8) Uani d . 1 . .
    H H9 0.2147 0.3584 0.2881 0.064 Uiso calc R 1 . .
    C C10 0.14366(12) 0.1103(6) 0.28276(12) 0.0516(8) Uani d . 1 . .
    H H10 0.1493 0.0298 0.2488 0.062 Uiso calc R 1 . .
    C C11 0.09577(12) 0.0334(6) 0.30954(12) 0.0449(7) Uani d . 1 . .
    C C12 0.09152(13) 0.1551(7) 0.36110(13) 0.0570(8) Uani d . 1 . .
    H H12 0.0609 0.1056 0.3813 0.068 Uiso calc R 1 . .
    C C13 0.13223(14) 0.3479(7) 0.38230(13) 0.0575(8) Uani d . 1 . .
    H H13 0.1285 0.4277 0.4168 0.069 Uiso calc R 1 . .
    C C14 0.04828(11) -0.1557(6) 0.28235(12) 0.0499(8) Uani d . 1 . .
    H H14A 0.0318 -0.2651 0.3106 0.060 Uiso calc R 1 . .
    H H14B 0.0648 -0.2837 0.2572 0.060 Uiso calc R 1 . .
    C C15 0.0000 0.0194(8) 0.2500 0.0498(11) Uani d S 1 . .
    H H15A 0.0176 0.1391 0.2241 0.060 Uiso calc PR 0.50 . .
    H H15B -0.0176 0.1391 0.2759 0.060 Uiso calc PR 0.50 . .
loop_
    _atom_site_aniso_label
    _atom_site_aniso_U_11
    _atom_site_aniso_U_22
    _atom_site_aniso_U_33
    _atom_site_aniso_U_12
    _atom_site_aniso_U_13
    _atom_site_aniso_U_23
    O1 0.109(2) 0.092(2) 0.0608(15) -0.0379(16) 0.0301(15) -0.0327(13)
    O2 0.0605(14) 0.0580(14) 0.0726(15) -0.0154(11) 0.0015(12) -0.0059(12)
    O3 0.0756(15) 0.0679(16) 0.0653(15) -0.0160(12) 0.0091(12) -0.0159(12)
    O4 0.0658(14) 0.0597(14) 0.0748(16) -0.0169(12) 0.0102(12) -0.0179(13)
    O5 0.0593(14) 0.0617(15) 0.0858(16) -0.0161(12) 0.0222(12) -0.0191(12)
    N1 0.0513(15) 0.0481(15) 0.0543(16) -0.0003(12) 0.0012(13) 0.0053(13)
    C1 0.0496(18) 0.0359(16) 0.0527(18) -0.0006(13) -0.0027(14) -0.0012(14)
    C2 0.0597(19) 0.0483(18) 0.0543(19) -0.0076(16) 0.0086(15) -0.0058(16)
    C3 0.059(2) 0.0497(19) 0.063(2) -0.0116(16) 0.0148(16) -0.0048(16)
    C4 0.0456(17) 0.0362(17) 0.0578(19) 0.0010(13) -0.0004(15) 0.0018(15)
    C5 0.0593(19) 0.0459(18) 0.0552(19) -0.0024(16) 0.0061(15) -0.0058(15)
    C6 0.0499(18) 0.0527(19) 0.063(2) -0.0059(16) 0.0087(15) 0.0009(17)
    C7 0.0475(18) 0.0449(18) 0.065(2) -0.0004(14) 0.0028(16) 0.0041(17)
    C8 0.0513(18) 0.0350(16) 0.061(2) 0.0017(14) 0.0033(16) -0.0043(15)
    C9 0.0450(17) 0.055(2) 0.061(2) -0.0051(15) 0.0094(15) 0.0089(17)
    C10 0.0518(18) 0.0529(19) 0.0509(18) 0.0026(15) 0.0093(15) 0.0022(15)
    C11 0.0465(17) 0.0364(16) 0.0508(17) 0.0044(13) 0.0008(14) 0.0045(14)
    C12 0.0504(18) 0.064(2) 0.059(2) -0.0045(16) 0.0137(15) -0.0006(17)
    C13 0.062(2) 0.058(2) 0.0532(19) -0.0054(17) 0.0070(16) -0.0081(16)
    C14 0.0467(17) 0.0411(17) 0.0607(19) -0.0015(14) 0.0010(14) 0.0004(15)
    C15 0.049(2) 0.038(2) 0.061(3) 0.000 0.002(2) 0.000
_geom_special_details
;
All e.s.d.'s (except the e.s.d. in the dihedral angle between two l.s. planes)
are estimated using the full covariance matrix. The cell e.s.d.'s are taken
into account individually in the estimation of e.s.d.'s in distances, angles
and torsion angles; correlations between e.s.d.'s in cell parameters are only
used when they are defined by crystal symmetry. An approximate (isotropic)
treatment of cell e.s.d.'s is used for estimating e.s.d.'s involving l.s.
planes.
;
loop_
    _geom_bond_atom_site_label_1
    _geom_bond_atom_site_label_2
    _geom_bond_site_symmetry_2
    _geom_bond_distance
    _geom_bond_publ_flag
    O1 C2 . 1.358(3) ?
    O1 H1 . 0.8200 ?
    O2 C7 . 1.271(3) ?
    O2 H2 . 0.8200 ?
    O3 C7 . 1.246(4) ?
    O4 C8 . 1.283(3) ?
    O4 H4 . 0.8200 ?
    O5 C8 . 1.244(3) ?
    N1 C13 . 1.320(4) ?
    N1 C9 . 1.328(4) ?
    C1 C6 . 1.386(4) ?
    C1 C2 . 1.396(4) ?
    C1 C7 . 1.501(4) ?
    C2 C3 . 1.386(4) ?
    C3 C4 . 1.380(4) ?
    C3 H3 . 0.9300 ?
    C4 C5 . 1.389(4) ?
    C4 C8 . 1.489(4) ?
    C5 C6 . 1.391(4) ?
    C5 H5 . 0.9300 ?
    C6 H6 . 0.9300 ?
    C9 C10 . 1.383(4) ?
    C9 H9 . 0.9300 ?
    C10 C11 . 1.387(4) ?
    C10 H10 . 0.9300 ?
    C11 C12 . 1.389(4) ?
    C11 C14 . 1.507(4) ?
    C12 C13 . 1.369(4) ?
    C12 H12 . 0.9300 ?
    C13 H13 . 0.9300 ?
    C14 C15 . 1.530(3) ?
    C14 H14A . 0.9700 ?
    C14 H14B . 0.9700 ?
    C15 C14 2 1.530(3) ?
    C15 H15A . 0.9700 ?
    C15 H15B . 0.9700 ?
loop_
    _geom_angle_atom_site_label_1
    _geom_angle_atom_site_label_2
    _geom_angle_atom_site_label_3
    _geom_angle_site_symmetry_1
    _geom_angle_site_symmetry_3
    _geom_angle
    _geom_angle_publ_flag
    C2 O1 H1 . . 109.5 ?
    C7 O2 H2 . . 109.5 ?
    C8 O4 H4 . . 109.5 ?
    C13 N1 C9 . . 119.3(3) ?
    C6 C1 C2 . . 118.9(3) ?
    C6 C1 C7 . . 121.2(3) ?
    C2 C1 C7 . . 119.9(3) ?
    O1 C2 C3 . . 119.6(3) ?
    O1 C2 C1 . . 120.4(3) ?
    C3 C2 C1 . . 119.9(3) ?
    C4 C3 C2 . . 120.6(3) ?
    C4 C3 H3 . . 119.7 ?
    C2 C3 H3 . . 119.7 ?
    C3 C4 C5 . . 120.4(3) ?
    C3 C4 C8 . . 118.6(3) ?
    C5 C4 C8 . . 121.0(3) ?
    C4 C5 C6 . . 118.8(3) ?
    C4 C5 H5 . . 120.6 ?
    C6 C5 H5 . . 120.6 ?
    C1 C6 C5 . . 121.5(3) ?
    C1 C6 H6 . . 119.3 ?
    C5 C6 H6 . . 119.3 ?
    O3 C7 O2 . . 124.0(3) ?
    O3 C7 C1 . . 120.0(3) ?
    O2 C7 C1 . . 116.0(3) ?
    O5 C8 O4 . . 122.8(3) ?
    O5 C8 C4 . . 120.2(3) ?
    O4 C8 C4 . . 117.0(3) ?
    N1 C9 C10 . . 121.7(3) ?
    N1 C9 H9 . . 119.2 ?
    C10 C9 H9 . . 119.2 ?
    C9 C10 C11 . . 120.0(3) ?
    C9 C10 H10 . . 120.0 ?
    C11 C10 H10 . . 120.0 ?
    C10 C11 C12 . . 116.6(3) ?
    C10 C11 C14 . . 121.8(3) ?
    C12 C11 C14 . . 121.4(3) ?
    C13 C12 C11 . . 120.2(3) ?
    C13 C12 H12 . . 119.9 ?
    C11 C12 H12 . . 119.9 ?
    N1 C13 C12 . . 122.3(3) ?
    N1 C13 H13 . . 118.9 ?
    C12 C13 H13 . . 118.9 ?
    C11 C14 C15 . . 109.9(2) ?
    C11 C14 H14A . . 109.7 ?
    C15 C14 H14A . . 109.7 ?
    C11 C14 H14B . . 109.7 ?
    C15 C14 H14B . . 109.7 ?
    H14A C14 H14B . . 108.2 ?
    C14 C15 C14 . 2 113.7(3) ?
    C14 C15 H15A . . 108.8 ?
    C14 C15 H15A 2 . 108.8 ?
    C14 C15 H15B . . 108.8 ?
    C14 C15 H15B 2 . 108.8 ?
    H15A C15 H15B . . 107.7 ?
loop_
    _geom_torsion_atom_site_label_1
    _geom_torsion_atom_site_label_2
    _geom_torsion_atom_site_label_3
    _geom_torsion_atom_site_label_4
    _geom_torsion_site_symmetry_1
    _geom_torsion_site_symmetry_2
    _geom_torsion_site_symmetry_3
    _geom_torsion_site_symmetry_4
    _geom_torsion
    _geom_torsion_publ_flag
    C6 C1 C2 O1 . . . . 178.6(3) ?
    C7 C1 C2 O1 . . . . -1.8(4) ?
    C6 C1 C2 C3 . . . . 0.4(4) ?
    C7 C1 C2 C3 . . . . 180.0(3) ?
    O1 C2 C3 C4 . . . . -179.1(3) ?
    C1 C2 C3 C4 . . . . -0.8(5) ?
    C2 C3 C4 C5 . . . . 0.3(5) ?
    C2 C3 C4 C8 . . . . -179.5(3) ?
    C3 C4 C5 C6 . . . . 0.6(4) ?
    C8 C4 C5 C6 . . . . -179.5(3) ?
    C2 C1 C6 C5 . . . . 0.6(5) ?
    C7 C1 C6 C5 . . . . -179.0(3) ?
    C4 C5 C6 C1 . . . . -1.1(4) ?
    C6 C1 C7 O3 . . . . 178.2(3) ?
    C2 C1 C7 O3 . . . . -1.4(4) ?
    C6 C1 C7 O2 . . . . -1.3(4) ?
    C2 C1 C7 O2 . . . . 179.2(3) ?
    C3 C4 C8 O5 . . . . 0.9(4) ?
    C5 C4 C8 O5 . . . . -179.0(3) ?
    C3 C4 C8 O4 . . . . -179.1(3) ?
    C5 C4 C8 O4 . . . . 1.0(4) ?
    C13 N1 C9 C10 . . . . 1.2(4) ?
    N1 C9 C10 C11 . . . . 0.7(4) ?
    C9 C10 C11 C12 . . . . -2.3(4) ?
    C9 C10 C11 C14 . . . . 173.2(3) ?
    C10 C11 C12 C13 . . . . 2.2(4) ?
    C14 C11 C12 C13 . . . . -173.4(3) ?
    C9 N1 C13 C12 . . . . -1.4(5) ?
    C11 C12 C13 N1 . . . . -0.3(5) ?
    C10 C11 C14 C15 . . . . -90.2(3) ?
    C12 C11 C14 C15 . . . . 85.1(3) ?
    C11 C14 C15 C14 . . . 2 176.1(3) ?
loop_
    _geom_hbond_atom_site_label_D
    _geom_hbond_atom_site_label_H
    _geom_hbond_atom_site_label_A
    _geom_hbond_site_symmetry_A
    _geom_hbond_distance_DH
    _geom_hbond_distance_HA
    _geom_hbond_distance_DA
    _geom_hbond_angle_DHA
    O4 H4 O5 5_696 0.82 1.82 2.631(3) 171.6
    O2 H2 N1 . 0.82 1.75 2.568(3) 174.1
    O1 H1 O3 . 0.82 1.79 2.516(3) 147.3
