# Supplementary material for: 1,3-Di-4-pyrid­ylpropane–2-hydroxy­benzene-1,4-dicarboxylic acid (1/2)
Source: Acta Crystallogr Sect E Struct Rep Online. 2008 Nov 20;64(Pt 12):o2398. doi: 10.1107/S1600536808037835 (PMC2960043; doi:10.1107/S1600536808037835)
Supplement: Supplementary file 2 [file e-64-o2398-Isup2.hkl]

# 
# h,k,l, Fc-squared, Fo-squared, sigma(Fo-squared) and status flag 
# 
data_I
_shelx_title ' A in C2/c' 
_shelx_refln_list_code          4 
_shelx_F_calc_maximum      387.32 
_exptl_crystal_F_000      1176.00 
_reflns_d_resolution_high  0.8255 
 
loop_ 
 _symmetry_equiv_pos_as_xyz 
 'x, y, z' 
 '-x, y, -z+1/2' 
 'x+1/2, y+1/2, z' 
 '-x+1/2, y+1/2, -z+1/2' 
 '-x, -y, -z' 
 'x, -y, z-1/2' 
 '-x+1/2, -y+1/2, -z' 
 'x+1/2, -y+1/2, z-1/2' 
 
_cell_length_a    22.9392 
_cell_length_b     4.7809 
_cell_length_c    24.1632 
_cell_angle_alpha  90.000 
_cell_angle_beta   96.542 
_cell_angle_gamma  90.000 
 
_shelx_F_squared_multiplier     1.000 
 
loop_ 
 _refln_index_h 
 _refln_index_k 
 _refln_index_l 
 _refln_F_squared_calc 
 _refln_F_squared_meas 
 _refln_F_squared_sigma 
 _refln_observed_status 
   4   0   0    19729.67    16004.20    295.07 o 
   6   0   0       95.49       71.52      9.06 o 
   8   0   0      473.57      473.06     24.61 o 
  10   0   0     1021.39     1019.17     29.81 o 
  12   0   0      237.34      281.06     17.81 o 
  14   0   0        8.81        7.64     10.74 o 
  16   0   0      782.17      763.29     44.38 o 
  18   0   0       67.73       72.67     33.48 o 
  20   0   0      136.33       84.89     29.59 o 
  22   0   0     1898.73     2098.16     84.69 o 
  24   0   0        7.31       64.71     30.87 o 
  26   0   0      777.13      837.57    125.46 o 
   1   1   0     2517.62     2957.48     37.48 o 
   3   1   0    10468.88    11119.26    123.79 o 
   5   1   0    13045.40    14011.65    235.29 o 
   7   1   0       56.72       43.52      8.19 o 
   9   1   0      275.73      277.45     16.66 o 
  11   1   0       75.96       82.59     11.49 o 
  13   1   0     2951.77     2960.06     53.17 o 
  15   1   0      416.93      432.01     21.49 o 
  17   1   0     2766.38     2635.99     54.12 o 
  19   1   0      416.93      336.61     26.57 o 
  21   1   0     2589.62     2768.75     68.24 o 
  23   1   0       52.51       47.84     20.49 o 
  25   1   0        8.95       18.09     21.90 o 
  27   1   0       41.80       53.22     31.23 o 
   0   2   0     5843.59     5413.05     97.85 o 
   2   2   0      199.84      142.11      9.72 o 
   4   2   0    15321.76    16277.01    184.12 o 
   6   2   0       10.29       27.43      8.55 o 
   8   2   0     2045.46     1854.57     39.64 o 
  10   2   0      691.86      866.76     38.56 o 
  12   2   0      718.88      737.03     26.13 o 
  14   2   0      314.05      273.50     22.27 o 
  16   2   0     1769.82     1749.15     44.19 o 
  18   2   0        7.74       32.76     15.71 o 
  20   2   0       23.60       71.95     19.80 o 
  22   2   0       16.89        3.08     24.70 o 
  24   2   0        3.01       28.05     24.74 o 
   1   3   0     1194.95     1272.40     29.04 o 
   3   3   0     1043.87     1120.41     27.12 o 
   5   3   0      417.85      421.82     18.13 o 
   7   3   0      163.42      156.80     13.43 o 
   9   3   0      422.30      392.79     21.77 o 
  11   3   0      327.47      307.68     23.56 o 
  13   3   0        3.36       -9.13     13.61 o 
  15   3   0      378.29      386.37     29.12 o 
  17   3   0        4.88      -19.15     16.84 o 
  19   3   0        8.07       -5.74     17.61 o 
  21   3   0      106.22      128.70     26.11 o 
  23   3   0       40.08        1.73     32.43 o 
   0   4   0       76.88       63.40     28.89 o 
   2   4   0      234.74      242.64     18.12 o 
   4   4   0      361.67      400.54     24.67 o 
   6   4   0        2.99        3.24     17.99 o 
   8   4   0        5.94       33.63     16.78 o 
  10   4   0      672.93      686.50     35.37 o 
  12   4   0       61.80       94.76     25.01 o 
  14   4   0       87.41       62.27     25.08 o 
  16   4   0       23.47       64.72     33.88 o 
  18   4   0       16.53       10.71     39.72 o 
   1   5   0        2.63       -8.48     33.36 o 
   3   5   0       10.58       33.59     27.89 o 
   5   5   0        0.79       10.20     28.58 o 
   7   5   0      148.24      111.77     28.03 o 
   9   5   0        0.17      -18.13     23.28 o 
  11   5   0       49.40       49.37     27.11 o 
  13   5   0        1.08       11.52     25.93 o 
 -27   1   1        0.90       31.90     38.51 o 
 -25   1   1      252.28      291.38     37.94 o 
 -23   1   1       33.53       57.04     22.55 o 
 -21   1   1     1507.57     1643.98     51.58 o 
 -19   1   1       91.14      136.75     20.67 o 
 -17   1   1      337.45      352.69     21.89 o 
 -15   1   1       22.04       31.05     11.64 o 
 -13   1   1     1615.05     1677.39     37.04 o 
 -11   1   1     2006.78     2075.96     40.12 o 
  -9   1   1       25.77       12.35      7.88 o 
  -7   1   1      501.57      515.17     16.79 o 
  -5   1   1    17843.45    16383.87    196.63 o 
  -3   1   1      848.06      813.63     15.44 o 
  -1   1   1     3576.75     4061.84     49.17 o 
   1   1   1       96.06      166.86      7.40 o 
   3   1   1    15285.79    14205.27    217.74 o 
   5   1   1    81689.14    77020.80    886.26 o 
   7   1   1      161.18      148.18     12.58 o 
   9   1   1     5325.35     5161.29     74.24 o 
  11   1   1      311.68      273.63     15.30 o 
  13   1   1      488.11      470.56     20.80 o 
  15   1   1      648.00      678.02     26.33 o 
  17   1   1      935.61      948.01     35.41 o 
  19   1   1      491.55      580.66     48.47 o 
  21   1   1     1285.49     1333.45     47.16 o 
  23   1   1        6.73       35.62     28.68 o 
  25   1   1       83.35       93.75     25.78 o 
  27   1   1       36.11       70.48     31.27 o 
 -26   2   1        9.97        7.69     27.65 o 
 -24   2   1       12.19      -21.11     22.39 o 
 -22   2   1        1.31      -21.46     18.91 o 
 -20   2   1      191.65      189.31     24.92 o 
 -18   2   1     1125.98     1200.43     76.95 o 
 -16   2   1     1411.44     1443.72     40.03 o 
 -14   2   1      908.57      877.68     36.94 o 
 -12   2   1      109.12       92.40     13.28 o 
 -10   2   1        1.69        3.25     13.73 o 
  -8   2   1        0.24        6.03      7.44 o 
  -6   2   1      490.48      406.08     21.64 o 
  -4   2   1       21.09       49.26     10.53 o 
  -2   2   1     1744.56     1641.80     32.07 o 
   0   2   1      782.39      771.25     18.52 o 
   2   2   1     1433.51     1457.04     26.45 o 
   4   2   1    19826.89    21659.07    240.18 o 
   6   2   1      112.53       89.08      9.05 o 
   8   2   1     4669.26     4746.27     72.24 o 
  10   2   1      179.56      201.12     15.43 o 
  12   2   1      554.85      475.60     21.97 o 
  14   2   1      355.75      341.65     20.96 o 
  16   2   1     1408.78     1303.19     38.66 o 
  18   2   1      421.10      436.86     44.99 o 
  20   2   1       22.21       30.67     20.49 o 
  22   2   1      125.39      105.48     27.58 o 
  24   2   1       13.35       16.65     24.44 o 
 -23   3   1       54.57       41.91     36.49 o 
 -21   3   1      135.61      150.65     26.63 o 
 -19   3   1        5.18       -5.65     23.26 o 
 -17   3   1        3.81        1.62     19.97 o 
 -15   3   1       29.28        8.75     20.85 o 
 -13   3   1      294.51      329.81     25.88 o 
 -11   3   1      117.35       89.25     17.53 o 
  -9   3   1       93.44       74.87     14.10 o 
  -7   3   1      345.56      375.27     17.39 o 
  -5   3   1       76.09      103.64     14.18 o 
  -3   3   1      667.08      700.13     21.77 o 
  -1   3   1     1927.87     1971.12     51.32 o 
   1   3   1     1894.51     2018.84     37.70 o 
   3   3   1     1573.37     1712.57     34.46 o 
   5   3   1       25.90       35.27     10.31 o 
   7   3   1        2.85       14.77     10.61 o 
   9   3   1      353.45      312.69     19.84 o 
  11   3   1       53.68       52.46     13.74 o 
  13   3   1       21.92       18.81     14.29 o 
  15   3   1       18.11       25.12     16.36 o 
  17   3   1       21.16       22.54     18.67 o 
  19   3   1        4.04      -24.00     17.75 o 
  21   3   1        4.72       18.17     24.28 o 
  23   3   1       26.28       -6.40     30.58 o 
 -20   4   1       30.65       68.19     32.08 o 
 -18   4   1       11.02       40.35     25.91 o 
 -16   4   1        1.87       10.84     31.89 o 
 -14   4   1      114.51      118.02     26.83 o 
 -12   4   1      146.08      172.85     24.43 o 
 -10   4   1      187.82      203.01     23.96 o 
  -8   4   1       75.25       83.14     19.16 o 
  -6   4   1      193.91      218.99     22.55 o 
  -4   4   1        0.69       -2.79     18.98 o 
  -2   4   1       21.76       30.67     13.88 o 
   0   4   1      660.42      749.64     26.90 o 
   2   4   1      105.04      106.85     15.80 o 
   4   4   1      165.71      190.48     18.39 o 
   6   4   1       65.10       72.29     18.55 o 
   8   4   1       19.11        9.54     26.59 o 
  10   4   1      117.29      110.09     24.82 o 
  12   4   1      118.42      135.60     26.69 o 
  14   4   1       16.73        0.27     20.68 o 
  16   4   1       12.56      -31.47     26.65 o 
  18   4   1       25.12       -3.96     26.14 o 
 -13   5   1        0.37      -32.84     21.89 o 
 -11   5   1        3.63       37.78     24.35 o 
  -9   5   1       10.14       -2.84     22.06 o 
  -7   5   1        3.02        5.02     24.15 o 
  -5   5   1        0.50       18.53     21.93 o 
  -3   5   1        0.05       41.33     58.10 o 
  -1   5   1      247.69      220.74     63.27 o 
   1   5   1        9.75       -1.77     35.38 o 
   3   5   1      149.72      215.61     52.53 o 
   5   5   1        5.67      -24.54     32.34 o 
   7   5   1      118.95      127.15     29.12 o 
   9   5   1        0.94       24.60     25.22 o 
  11   5   1       60.83       75.45     40.73 o 
  13   5   1        7.41      -31.62     24.66 o 
 -26   0   2       26.39       30.94     86.35 o 
 -24   0   2       42.77       69.04     32.64 o 
 -22   0   2      502.92      506.28     47.74 o 
 -20   0   2     1054.79     1060.14     85.47 o 
 -18   0   2       49.11       51.78     23.43 o 
 -16   0   2     2272.45     2115.89     71.67 o 
 -14   0   2        0.43        5.70     11.46 o 
 -12   0   2     5218.76     4847.83     91.89 o 
 -10   0   2      112.64      143.24     13.15 o 
  -8   0   2     5487.84     4534.73     81.05 o 
  -6   0   2      226.90      160.42     11.13 o 
  -4   0   2       16.80      102.24     13.09 o 
   2   0   2       10.05       13.69      6.98 o 
   4   0   2     4813.64     4329.92    136.40 o 
   6   0   2     2534.88     2181.02     43.90 o 
   8   0   2      315.33      307.12     16.69 o 
  10   0   2     8349.92     7821.19    134.15 o 
  12   0   2      117.31      113.22     14.88 o 
  14   0   2      644.74      655.43     49.96 o 
  16   0   2       26.92       11.90     19.12 o 
  18   0   2      163.29      203.30     58.91 o 
  20   0   2     1381.21     1377.39    110.57 o 
  22   0   2       56.63       47.47     28.11 o 
  24   0   2      212.48      288.18     44.07 o 
  26   0   2       39.21       43.62     35.16 o 
 -27   1   2        0.36       32.51     28.87 o 
 -25   1   2       11.25       49.28     27.08 o 
 -23   1   2        0.38        6.24     19.59 o 
 -21   1   2       52.73       20.27     18.20 o 
 -19   1   2      113.08      122.64     20.30 o 
 -17   1   2       74.39       77.22     15.83 o 
 -15   1   2      245.80      302.03     19.17 o 
 -13   1   2       61.23       69.04     11.80 o 
 -11   1   2      856.17      695.21     21.87 o 
  -9   1   2        0.43        6.81      7.22 o 
  -7   1   2     2652.89     2524.73     36.09 o 
  -5   1   2     2972.51     2936.27     39.43 o 
  -3   1   2     4054.22     3985.95     54.94 o 
  -1   1   2     8465.48     8464.35    105.31 o 
   1   1   2      700.23      583.11     12.47 o 
   3   1   2     6914.04     6549.50     86.00 o 
   5   1   2       80.55      176.00     10.56 o 
   7   1   2     2348.44     2196.53     37.71 o 
   9   1   2     1472.53     1362.16     29.52 o 
  11   1   2      539.30      525.57     20.01 o 
  13   1   2      239.34      252.57     20.27 o 
  15   1   2      135.14      159.85     16.82 o 
  17   1   2      284.76      297.25     21.18 o 
  19   1   2        3.20       34.81     16.70 o 
  21   1   2        4.38       24.61     19.10 o 
  23   1   2       39.19       34.99     21.67 o 
  25   1   2        2.26       14.86     23.36 o 
 -26   2   2        0.90      -34.83     25.45 o 
 -24   2   2       14.26       15.14     25.31 o 
 -22   2   2        6.01       11.99     33.85 o 
 -20   2   2      150.31      145.30     33.12 o 
 -18   2   2      295.22      273.07     25.94 o 
 -16   2   2     2090.43     2126.87     90.12 o 
 -14   2   2       22.53       16.92     17.30 o 
 -12   2   2      878.73      808.00     26.46 o 
 -10   2   2        0.73       15.60      9.41 o 
  -8   2   2      677.15      624.33     18.22 o 
  -6   2   2     1687.86     1739.24     31.46 o 
  -4   2   2        2.92       14.18      6.69 o 
  -2   2   2     2683.66     2968.70     43.15 o 
   0   2   2     3554.44     3646.51     50.41 o 
   2   2   2     3945.52     4102.11     55.45 o 
   4   2   2     3428.82     3999.90     54.92 o 
   6   2   2     1144.43     1168.10     24.62 o 
   8   2   2       25.24       21.92      7.79 o 
  10   2   2        0.69       38.16     11.02 o 
  12   2   2       69.93       67.25     13.65 o 
  14   2   2      100.91      128.75     16.55 o 
  16   2   2      104.75       68.37     16.50 o 
  18   2   2      156.91      182.21     33.71 o 
  20   2   2       36.93       37.62     17.56 o 
  22   2   2       32.69       76.92     26.00 o 
  24   2   2       37.91       35.27     33.58 o 
 -23   3   2       14.73        4.70     22.27 o 
 -21   3   2        0.08       23.90     20.97 o 
 -19   3   2       18.24       31.99     19.92 o 
 -17   3   2       50.24       73.11     20.01 o 
 -15   3   2       34.36       31.39     17.57 o 
 -13   3   2        4.12       -4.58     22.45 o 
 -11   3   2       23.27       46.72     15.60 o 
  -9   3   2        0.37        8.07     12.67 o 
  -7   3   2       59.23       47.74     10.89 o 
  -5   3   2        0.32       12.04     10.96 o 
  -3   3   2      572.32      580.86     20.46 o 
  -1   3   2     3881.29     4310.64     75.63 o 
   1   3   2        2.21        1.29     11.69 o 
   3   3   2     1040.41      980.20     25.58 o 
   5   3   2     1448.63     1503.78     32.44 o 
   7   3   2       58.71       69.68     11.71 o 
   9   3   2      870.16      870.36     29.13 o 
  11   3   2      132.02      162.74     26.14 o 
  13   3   2       72.40       50.11     14.67 o 
  15   3   2        7.67       17.95     16.62 o 
  17   3   2        5.46        7.61     37.27 o 
  19   3   2        4.05      -32.23     25.15 o 
  21   3   2        1.70       25.76     48.83 o 
  23   3   2       16.48       -9.97     32.00 o 
 -20   4   2       18.45       44.88     31.94 o 
 -18   4   2        3.71      -20.37     21.87 o 
 -16   4   2        3.29       12.77     19.88 o 
 -14   4   2      114.60      103.04     21.84 o 
 -12   4   2        8.46        6.27     17.14 o 
 -10   4   2       39.83       59.67     20.37 o 
  -8   4   2        7.66       -9.26     14.91 o 
  -6   4   2       25.50       27.72     16.41 o 
  -4   4   2        9.01       -6.55     13.40 o 
  -2   4   2      314.19      420.12     24.84 o 
   0   4   2      138.47      147.84     18.58 o 
   2   4   2        0.01       -1.19     11.87 o 
   4   4   2        4.39        7.80     12.04 o 
   6   4   2       37.23       40.12     29.51 o 
   8   4   2       31.78       54.94     21.08 o 
  10   4   2      220.44      155.91     27.33 o 
  12   4   2       47.92       89.39     25.90 o 
  14   4   2        0.00      -19.43     23.13 o 
  16   4   2        1.45       -2.21     23.11 o 
  18   4   2        3.74      -16.29     24.08 o 
 -13   5   2       78.04       47.21     28.01 o 
 -11   5   2       19.00       38.74     24.79 o 
  -9   5   2       50.60       13.09     23.49 o 
  -7   5   2        3.20       57.70     49.71 o 
  -5   5   2       48.67       28.84     30.88 o 
  -3   5   2       53.22       98.28     24.36 o 
  -1   5   2        9.08        8.82     22.92 o 
   1   5   2        0.20      -10.53     22.87 o 
   3   5   2       49.80       15.52     39.72 o 
   5   5   2        0.51      -40.56     27.04 o 
   7   5   2      218.09      301.41     43.06 o 
   9   5   2        6.74       35.75     33.25 o 
  11   5   2        3.12      -47.51     33.12 o 
  13   5   2        3.36        2.86     43.69 o 
 -27   1   3       25.64       25.27     28.61 o 
 -25   1   3       38.69       84.68     28.33 o 
 -23   1   3       63.22       60.46     23.61 o 
 -21   1   3        1.98       47.34     19.54 o 
 -19   1   3      168.67      162.90     21.74 o 
 -17   1   3      959.34      961.32     31.65 o 
 -15   1   3     1398.26     1597.49     56.87 o 
 -13   1   3      565.59      561.07     26.83 o 
 -11   1   3      307.39      257.01     11.73 o 
  -9   1   3      196.27      215.15     10.71 o 
  -7   1   3      391.34      409.31     12.63 o 
  -5   1   3      347.80      390.83     18.28 o 
  -3   1   3     3057.77     2935.97     42.97 o 
  -1   1   3       80.09      109.91      8.94 o 
   1   1   3     2470.47     2313.59     39.15 o 
   3   1   3    91408.66    89766.19    946.41 o 
   5   1   3      478.01      497.86     13.54 o 
   7   1   3      531.10      531.67     17.61 o 
   9   1   3      258.88      236.67     13.61 o 
  11   1   3     2193.41     2084.09     40.71 o 
  13   1   3       69.90       58.11     12.57 o 
  15   1   3       66.91       73.62     14.22 o 
  17   1   3      193.31      227.73     20.05 o 
  19   1   3     1590.72     1656.29     49.93 o 
  21   1   3       94.47      126.99     37.79 o 
  23   1   3      408.68      507.71     35.83 o 
  25   1   3       15.36        5.06     22.05 o 
 -26   2   3        0.16      -17.95     24.98 o 
 -24   2   3        0.01       -7.08     25.33 o 
 -22   2   3        0.18       13.22     21.62 o 
 -20   2   3       13.39      -25.47     16.98 o 
 -18   2   3     3026.99     2963.30     84.14 o 
 -16   2   3        6.73       -5.05     14.32 o 
 -14   2   3     3191.14     3029.18     57.64 o 
 -12   2   3      164.87      176.94     15.29 o 
 -10   2   3       10.27        5.34      7.67 o 
  -8   2   3      114.93      112.60     13.77 o 
  -6   2   3        1.38       23.52      7.11 o 
  -4   2   3      261.91      267.82     12.37 o 
  -2   2   3     5788.86     5392.35     69.09 o 
   0   2   3     2176.69     2106.83     33.61 o 
   2   2   3      636.11      650.72     17.14 o 
   4   2   3       97.95       70.03     10.23 o 
   6   2   3      579.05      639.65     19.13 o 
   8   2   3    15263.34    15419.84    177.71 o 
  10   2   3       31.39       49.66     12.22 o 
  12   2   3       71.00       68.66     13.39 o 
  14   2   3        1.44        7.30     12.23 o 
  16   2   3      666.90      768.66     34.41 o 
  18   2   3      239.09      232.61     25.72 o 
  20   2   3        5.61       20.26     17.95 o 
  22   2   3        4.90        5.93     19.36 o 
  24   2   3       32.39       35.34     34.00 o 
 -23   3   3       23.83       38.20     24.79 o 
 -21   3   3        3.25        4.77     20.73 o 
 -19   3   3       26.50       35.47     20.05 o 
 -17   3   3       28.15       30.98     26.48 o 
 -15   3   3       38.33       34.92     16.66 o 
 -13   3   3     1380.63     1315.37     44.34 o 
 -11   3   3      402.42      393.88     26.32 o 
  -9   3   3      655.63      616.38     29.10 o 
  -7   3   3      269.66      244.84     18.49 o 
  -5   3   3      805.17      934.84     26.09 o 
  -3   3   3      192.08      214.74     15.77 o 
  -1   3   3     4438.83     4486.61     70.45 o 
   1   3   3       47.31       33.72      9.91 o 
   3   3   3      300.00      263.17     20.06 o 
   5   3   3      275.17      330.64     16.89 o 
   7   3   3      949.25      961.65     26.32 o 
   9   3   3      554.39      601.77     32.99 o 
  11   3   3       10.83        2.29     12.58 o 
  13   3   3        0.02        9.99     13.22 o 
  15   3   3       53.25       96.80     22.89 o 
  17   3   3       35.93       34.02     30.16 o 
  19   3   3       40.95       27.49     34.34 o 
  21   3   3      166.64      116.75     46.49 o 
  23   3   3       28.40       17.20     33.70 o 
 -20   4   3       11.17       -8.52     28.71 o 
 -18   4   3       74.63       96.85     24.93 o 
 -16   4   3       18.14       13.43     23.65 o 
 -14   4   3        0.27       -2.62     17.44 o 
 -12   4   3      121.35       99.17     21.52 o 
 -10   4   3       29.53       50.07     23.76 o 
  -8   4   3      317.30      335.39     27.10 o 
  -6   4   3        7.56        7.68     13.19 o 
  -4   4   3       11.21        1.25     13.48 o 
  -2   4   3       44.33       46.82     16.21 o 
   0   4   3      321.60      328.30     22.09 o 
   2   4   3      156.67      170.95     18.58 o 
   4   4   3     1333.48     1261.38     37.82 o 
   6   4   3        6.96       17.57     16.77 o 
   8   4   3      142.28      105.12     23.88 o 
  10   4   3        4.33       -0.57     21.78 o 
  12   4   3      108.79       76.80     28.61 o 
  14   4   3       20.15        6.14     36.30 o 
  16   4   3        0.83       -3.30     28.01 o 
  18   4   3        1.76       12.47     27.25 o 
 -13   5   3        0.49      -11.18     24.67 o 
 -11   5   3        0.61       10.59     23.65 o 
  -9   5   3        2.44      -15.05     95.67 o 
  -7   5   3        3.97       24.66     24.39 o 
  -5   5   3       88.81       48.96     34.03 o 
  -3   5   3       14.24       53.06     22.57 o 
  -1   5   3        0.16        2.57     20.09 o 
   1   5   3       34.96        5.99     30.13 o 
   3   5   3        1.33       21.72     30.93 o 
   5   5   3       44.04       46.09     34.52 o 
   7   5   3        2.41       25.26     28.16 o 
   9   5   3        4.24       21.68     29.55 o 
  11   5   3       16.85       18.48     25.83 o 
  13   5   3      105.51       98.96     39.36 o 
 -26   0   4       30.02       39.46     35.89 o 
 -24   0   4      195.17      184.53     39.44 o 
 -22   0   4      184.83      193.49     36.61 o 
 -20   0   4      122.89       69.11     45.22 o 
 -18   0   4      108.03       90.85     25.16 o 
 -16   0   4      112.87      104.09     22.53 o 
 -14   0   4     7828.82     8229.38    145.98 o 
 -12   0   4     4343.70     4305.77     83.81 o 
 -10   0   4    30267.62    28365.30    439.89 o 
  -8   0   4      200.51      219.05     19.59 o 
  -6   0   4    10812.59     9814.35    157.06 o 
  -4   0   4     5733.36     5506.65     90.89 o 
  -2   0   4   150016.05   133258.98   1990.69 o 
   0   0   4    11147.63     9485.88    269.17 o 
   2   0   4      762.83      459.30     14.98 o 
   4   0   4     1445.74     1396.05     30.85 o 
   6   0   4      658.68      504.59     19.38 o 
   8   0   4    13407.51    11053.91    216.80 o 
  10   0   4      308.23      267.08     30.69 o 
  12   0   4     5372.60     5280.64    100.20 o 
  14   0   4        0.24        3.06     12.60 o 
  16   0   4      419.51      402.87     35.32 o 
  18   0   4      273.11      338.36     36.78 o 
  20   0   4     3612.56     4054.83    120.99 o 
  22   0   4      439.40      514.58     49.21 o 
  26   0   4      252.98      304.90     50.05 o 
 -27   1   4       21.19       72.21     30.95 o 
 -25   1   4       21.34       -0.20     25.10 o 
 -23   1   4      590.04      636.40     44.27 o 
 -21   1   4       74.80       72.44     21.38 o 
 -19   1   4      458.05      504.50     54.02 o 
 -17   1   4      102.71       92.35     15.64 o 
 -15   1   4      840.08      821.09     27.16 o 
 -13   1   4      734.01      674.36     23.44 o 
 -11   1   4        0.06       -9.36      6.54 o 
  -9   1   4        4.48        0.70      6.15 o 
  -7   1   4       44.32       56.45      7.12 o 
  -5   1   4     2309.08     2039.41     41.38 o 
  -3   1   4     2552.06     2618.19     45.40 o 
  -1   1   4    21456.02    20308.72    274.07 o 
   1   1   4      212.98      391.67     20.15 o 
   3   1   4    82818.51    82713.69    961.68 o 
   5   1   4     2926.41     3079.63     42.00 o 
   7   1   4    34279.86    35435.56    417.85 o 
   9   1   4       16.98        4.62      7.33 o 
  11   1   4     1483.70     1313.13     31.00 o 
  13   1   4       30.78       28.29     10.82 o 
  15   1   4      118.63      148.54     22.10 o 
  17   1   4      845.95      841.39     30.91 o 
  19   1   4     1027.96      998.29     39.61 o 
  21   1   4       76.72       91.35     21.49 o 
  23   1   4       16.77       19.28     20.47 o 
  25   1   4      125.20      194.26     46.84 o 
 -26   2   4        9.24       -0.49     26.36 o 
 -24   2   4       35.74       13.85     26.94 o 
 -22   2   4        3.20      -15.79     24.69 o 
 -20   2   4        5.11      -24.92     16.61 o 
 -18   2   4     2661.81     2839.30     77.68 o 
 -16   2   4       74.31       75.50     18.36 o 
 -14   2   4     1535.72     1525.12     45.09 o 
 -12   2   4      342.41      359.20     19.00 o 
 -10   2   4       23.97       14.19     10.68 o 
  -8   2   4      226.95      251.65     14.17 o 
  -6   2   4      573.56      625.16     17.33 o 
  -4   2   4      228.74      221.90     11.05 o 
  -2   2   4      776.98      684.27     17.74 o 
   0   2   4        8.88        5.83      6.21 o 
   2   2   4     2294.17     2471.45     38.06 o 
   4   2   4        8.30       25.24      7.30 o 
   6   2   4       32.97       65.01      9.12 o 
   8   2   4    13943.89    14128.40    164.73 o 
  10   2   4      138.08      158.51     16.58 o 
  12   2   4      427.71      385.96     20.64 o 
  14   2   4        0.26       15.08     12.21 o 
  16   2   4      303.09      322.07     33.88 o 
  18   2   4       43.99       37.15     16.26 o 
  20   2   4      129.03      113.61     21.29 o 
  22   2   4        0.11       -4.07     21.14 o 
  24   2   4       37.43       25.08     46.36 o 
 -23   3   4        0.14      -15.68     21.70 o 
 -21   3   4       51.01       18.49     26.49 o 
 -19   3   4       14.13       20.93     20.24 o 
 -17   3   4       14.23       16.85     17.58 o 
 -15   3   4      298.88      288.89     26.78 o 
 -13   3   4     4766.54     4834.97     95.84 o 
 -11   3   4     3528.92     3354.47     72.72 o 
  -9   3   4       37.03       48.83     15.02 o 
  -7   3   4     1949.97     2133.32     46.87 o 
  -5   3   4      642.13      663.44     24.79 o 
  -3   3   4       64.14       76.28     11.22 o 
  -1   3   4     1549.98     1685.54     33.93 o 
   1   3   4      137.49      159.90     13.65 o 
   3   3   4      480.66      508.59     19.29 o 
   5   3   4        6.08       18.10     10.11 o 
   7   3   4       22.99       18.23     10.28 o 
   9   3   4       95.24       91.54     18.65 o 
  11   3   4      481.76      444.98     28.71 o 
  13   3   4      449.73      393.98     28.67 o 
  15   3   4       76.26       78.82     20.45 o 
  17   3   4        6.19        5.45     22.09 o 
  19   3   4        2.27      -29.19     20.70 o 
  21   3   4       60.69       41.28     25.15 o 
 -20   4   4       39.66       43.98     28.40 o 
 -18   4   4       99.64       79.90     25.69 o 
 -16   4   4        6.55       25.67     20.58 o 
 -14   4   4       13.56      -18.00     17.22 o 
 -12   4   4      375.04      390.65     30.62 o 
 -10   4   4      230.88      245.64     25.52 o 
  -8   4   4       35.31       41.37     17.13 o 
  -6   4   4        8.34      -10.69     13.50 o 
  -4   4   4      108.47      141.92     24.55 o 
  -2   4   4        1.23       -9.54     29.85 o 
   0   4   4     1016.98     1051.08     39.94 o 
   2   4   4        0.07       -4.53     15.55 o 
   4   4   4      214.28      194.29     24.80 o 
   6   4   4        2.38       -7.32     16.18 o 
   8   4   4       64.65       49.39     23.74 o 
  10   4   4      291.09      230.65     30.47 o 
  12   4   4        7.07       23.08     21.51 o 
  14   4   4       68.07       32.63     24.23 o 
  16   4   4        0.71      -13.35     23.15 o 
  18   4   4        6.04       12.47     25.11 o 
 -13   5   4       13.77       31.61     39.61 o 
 -11   5   4        0.18       -3.33     32.99 o 
  -9   5   4       15.78      -21.52     24.51 o 
  -7   5   4       21.88        4.18     24.76 o 
  -5   5   4       22.39       -5.71     23.94 o 
  -3   5   4      716.01      813.82     42.76 o 
  -1   5   4        4.03      -11.63     19.73 o 
   1   5   4        0.38       26.93     33.00 o 
   3   5   4       16.23       22.17     31.98 o 
   5   5   4      390.93      479.34     55.57 o 
   7   5   4       10.47       59.69     37.03 o 
   9   5   4      370.58      333.72     66.15 o 
  11   5   4        0.05        6.86     29.07 o 
 -27   1   5       51.65       42.67     33.02 o 
 -25   1   5       36.49       95.55     39.69 o 
 -23   1   5       21.42       46.90     25.10 o 
 -21   1   5        0.13       42.88     22.19 o 
 -19   1   5       12.22        5.36     13.53 o 
 -17   1   5      318.59      319.32     20.77 o 
 -15   1   5      242.37      305.50     18.74 o 
 -13   1   5     3065.01     2755.38     44.36 o 
 -11   1   5      155.06      165.02     11.02 o 
  -9   1   5     4979.99     4916.32     64.12 o 
  -7   1   5     4225.57     4115.65     60.50 o 
  -5   1   5     4323.88     4093.59     58.81 o 
  -3   1   5      932.20      749.54     18.92 o 
  -1   1   5       70.43       58.38      9.10 o 
   1   1   5      221.80      290.98     11.99 o 
   3   1   5    67138.55    62499.19    966.53 o 
   5   1   5      142.85      163.19      8.91 o 
   7   1   5    20600.04    21081.47    233.23 o 
   9   1   5       12.54       17.16      7.43 o 
  11   1   5      157.17      170.17     11.27 o 
  13   1   5      767.53      762.65     26.35 o 
  15   1   5        3.60       -8.29     11.65 o 
  17   1   5        1.25       -2.04     13.01 o 
  19   1   5      148.31      133.27     21.33 o 
  21   1   5       10.74        6.30     18.13 o 
  23   1   5       81.64      107.24     26.49 o 
  25   1   5      373.87      472.44     39.25 o 
 -26   2   5       66.88       46.64     29.90 o 
 -24   2   5       77.94       36.18     25.89 o 
 -22   2   5       55.03       54.22     24.05 o 
 -20   2   5      189.16      148.53     23.33 o 
 -18   2   5      797.87      781.31     38.09 o 
 -16   2   5      180.96      149.36     21.58 o 
 -14   2   5       78.70       91.59     18.29 o 
 -12   2   5      858.35      894.37     32.70 o 
 -10   2   5        2.44        1.86      7.10 o 
  -8   2   5      190.38      180.01     11.07 o 
  -6   2   5      395.56      558.01     24.61 o 
  -4   2   5      328.62      363.30     16.03 o 
  -2   2   5       64.82      109.31     10.06 o 
   0   2   5      596.91      576.32     15.94 o 
   2   2   5     5927.03     5861.04     74.48 o 
   4   2   5     3406.79     3324.49     60.89 o 
   6   2   5     4050.47     4350.14     60.29 o 
   8   2   5     4707.10     4722.29     65.52 o 
  10   2   5      197.55      183.62     21.60 o 
  12   2   5      900.00      954.77     36.24 o 
  14   2   5       27.95       61.85     14.52 o 
  16   2   5       14.05       10.59     14.33 o 
  18   2   5       57.28       54.40     16.96 o 
  20   2   5       22.13       -7.27     20.87 o 
  22   2   5        6.73       27.97     24.57 o 
  24   2   5        4.50       26.79     26.94 o 
 -23   3   5        2.69       29.97     23.34 o 
 -21   3   5       61.47       56.30     23.64 o 
 -19   3   5       91.14      100.10     24.82 o 
 -17   3   5      153.99      179.90     25.95 o 
 -15   3   5      506.85      512.17     32.36 o 
 -13   3   5     2087.53     2185.84     83.65 o 
 -11   3   5       97.76      149.59     20.19 o 
  -9   3   5      428.38      448.42     26.29 o 
  -7   3   5      640.46      684.88     26.08 o 
  -5   3   5       81.91       87.79     13.50 o 
  -3   3   5       14.37       31.89      9.54 o 
  -1   3   5      164.95      179.89     14.00 o 
   1   3   5      800.72      798.13     22.69 o 
   3   3   5      596.00      629.14     32.34 o 
   5   3   5        7.42       14.19     10.08 o 
   7   3   5        0.38        7.19     11.80 o 
   9   3   5       63.66       57.45     16.81 o 
  11   3   5      266.30      335.15     26.51 o 
  13   3   5      449.98      375.35     29.06 o 
  15   3   5       85.60       73.11     20.10 o 
  17   3   5       13.58        5.83     18.61 o 
  19   3   5        5.89      -11.05     23.42 o 
  21   3   5       96.61       89.93     30.44 o 
 -18   4   5       78.05       58.58     24.21 o 
 -16   4   5       27.05       22.77     19.40 o 
 -14   4   5        0.11       -8.57     21.70 o 
 -12   4   5      469.15      475.97     35.68 o 
 -10   4   5      149.36      177.59     27.73 o 
  -8   4   5      487.77      549.12     32.04 o 
  -6   4   5      282.57      258.13     24.07 o 
  -4   4   5        8.08      -11.06     17.86 o 
  -2   4   5      242.84      242.61     24.48 o 
   0   4   5        3.08       -5.86     20.65 o 
   2   4   5       37.01       11.23     17.45 o 
   4   4   5      138.95      102.01     20.16 o 
   6   4   5       10.80       13.68     16.73 o 
   8   4   5       26.10       35.72     25.06 o 
  10   4   5      736.00      610.94     42.14 o 
  12   4   5       12.92       14.55     22.69 o 
  14   4   5       86.77       68.78     26.28 o 
  16   4   5        5.95      -14.75     23.31 o 
  18   4   5       28.37       11.37     24.21 o 
 -13   5   5       11.00       28.78     29.72 o 
 -11   5   5        8.81       56.68     30.63 o 
  -9   5   5       10.97        9.82     25.18 o 
  -7   5   5      120.17      106.84     28.66 o 
  -5   5   5        9.52       17.53     26.38 o 
  -3   5   5     1504.42     1585.37     66.10 o 
  -1   5   5      136.24      188.94     28.73 o 
   1   5   5        7.27        7.74     21.19 o 
   3   5   5       82.91       73.27     74.00 o 
   5   5   5        6.31      -14.77     30.56 o 
   7   5   5       32.94       44.69     45.96 o 
   9   5   5       22.19      -17.26     25.95 o 
  11   5   5       10.43       37.88     32.90 o 
 -26   0   6        1.87      -48.04     40.25 o 
 -24   0   6       15.99       28.73     27.43 o 
 -22   0   6       69.15       65.84     28.64 o 
 -20   0   6       23.36       47.85     23.89 o 
 -18   0   6      867.71      936.36     51.31 o 
 -16   0   6        0.34      -13.19     12.82 o 
 -14   0   6     1480.39     1431.58     43.26 o 
 -12   0   6      483.57      510.12     41.38 o 
 -10   0   6     1673.75     1582.77     40.45 o 
  -8   0   6     4104.46     4633.96     84.47 o 
  -6   0   6     2560.23     2475.82     50.06 o 
  -4   0   6    13975.01    13901.80    217.41 o 
  -2   0   6       45.67      186.21     14.94 o 
   0   0   6     3815.62     4112.10     71.15 o 
   2   0   6      591.78      663.49     33.06 o 
   4   0   6     3908.98     3325.93     62.18 o 
   6   0   6       43.81       24.22      8.87 o 
   8   0   6     6621.91     6099.16    108.29 o 
  10   0   6      208.59      235.37     18.35 o 
  12   0   6     7277.14     7096.05    129.38 o 
  14   0   6      263.58      263.64     24.76 o 
  16   0   6       91.10      111.30     25.51 o 
  18   0   6       22.17       10.42     22.20 o 
  20   0   6       26.91        4.37     24.92 o 
  22   0   6      504.32      843.02    121.97 o 
  24   0   6       77.60       69.90     33.49 o 
  26   0   6       63.18       37.85     62.53 o 
 -27   1   6       40.89       29.16     29.47 o 
 -25   1   6       39.00       39.84     26.95 o 
 -23   1   6        2.53       12.03     23.94 o 
 -21   1   6        9.16       51.63     23.45 o 
 -19   1   6       12.16       11.54     19.72 o 
 -17   1   6      644.22      590.30     26.42 o 
 -15   1   6       18.12       21.48     11.48 o 
 -13   1   6        3.26        3.28      7.86 o 
 -11   1   6       27.42       26.58      7.86 o 
  -9   1   6     1409.43     1419.97     26.53 o 
  -7   1   6        2.98       18.39      8.17 o 
  -5   1   6     1540.22     1145.77     24.51 o 
  -3   1   6      435.03      330.63     12.75 o 
  -1   1   6     1931.33     2228.40     35.88 o 
   1   1   6     5192.47     4290.07     60.77 o 
   3   1   6      515.63      565.20     17.74 o 
   5   1   6      543.33      516.38     14.61 o 
   7   1   6     1059.30     1223.16     24.03 o 
   9   1   6       67.67       85.39      9.30 o 
  11   1   6        0.28      -11.28      7.52 o 
  13   1   6       12.64       -6.65     10.16 o 
  15   1   6      125.05      128.79     16.32 o 
  17   1   6      105.55      126.72     17.85 o 
  19   1   6       25.40       48.57     18.75 o 
  21   1   6       17.18       -5.18     17.94 o 
  23   1   6        3.57       12.95     20.93 o 
  25   1   6        5.16       19.46     23.55 o 
 -24   2   6       52.31       71.05     43.85 o 
 -22   2   6       69.96       80.72     37.46 o 
 -20   2   6       37.86        2.62     18.23 o 
 -18   2   6      130.15      100.78     20.86 o 
 -16   2   6       31.14       36.90     17.33 o 
 -14   2   6     1448.43     1312.40     41.63 o 
 -12   2   6       93.61      109.17     16.49 o 
 -10   2   6      482.65      434.97     26.07 o 
  -8   2   6     2465.97     2288.32     57.17 o 
  -6   2   6     1303.44     1321.23     30.67 o 
  -4   2   6      631.79      700.86     21.42 o 
  -2   2   6       71.50       81.77      7.94 o 
   0   2   6       15.79       21.55      7.61 o 
   2   2   6      202.84      255.26     13.30 o 
   4   2   6      412.95      415.81     14.83 o 
   6   2   6      225.54      239.47     20.35 o 
   8   2   6     1712.98     1719.90     32.98 o 
  10   2   6        4.13        4.48     13.20 o 
  12   2   6      488.62      518.59     32.64 o 
  14   2   6       91.21      110.42     16.65 o 
  16   2   6       45.35       50.85     17.61 o 
  18   2   6       17.52      -15.32     20.61 o 
  20   2   6        2.22       43.09     24.83 o 
  22   2   6       15.72       36.65     24.76 o 
  24   2   6        1.60      -18.81     26.65 o 
 -23   3   6        0.18       -3.69     24.13 o 
 -21   3   6        7.48        9.17     22.51 o 
 -19   3   6      256.71      282.29     31.27 o 
 -17   3   6        0.72       19.43     18.00 o 
 -15   3   6       89.64       74.52     20.54 o 
 -13   3   6       99.64       70.54     19.59 o 
 -11   3   6       65.09       78.39     17.58 o 
  -9   3   6        5.84        6.97     11.89 o 
  -7   3   6      433.30      488.48     22.74 o 
  -5   3   6      144.10      148.30     15.30 o 
  -3   3   6        0.22        9.60     11.20 o 
  -1   3   6      317.11      345.46     16.36 o 
   1   3   6      256.57      293.80     19.10 o 
   3   3   6      255.86      249.05     17.99 o 
   5   3   6      302.44      331.74     20.09 o 
   7   3   6     1592.88     1609.23     46.55 o 
   9   3   6      670.41      651.67     35.62 o 
  11   3   6      457.49      548.44     50.27 o 
  13   3   6       79.86       66.70     19.36 o 
  15   3   6       91.67       65.22     20.90 o 
  17   3   6        0.01        7.49     19.51 o 
  19   3   6       12.43       17.22     25.15 o 
  21   3   6        0.00      -11.91     31.46 o 
 -18   4   6       12.30        4.94     22.19 o 
 -16   4   6       64.68       95.45     35.54 o 
 -14   4   6       13.53        8.49     18.74 o 
 -12   4   6       93.04       89.63     22.05 o 
 -10   4   6        0.33      -15.85     17.28 o 
  -8   4   6       69.95       76.29     19.81 o 
  -6   4   6      104.83      126.28     21.90 o 
  -4   4   6       17.38       33.91     22.42 o 
  -2   4   6      111.26       94.10     21.24 o 
   0   4   6      166.89      216.93     37.62 o 
   2   4   6      738.55      752.13     36.28 o 
   4   4   6       57.67       71.29     18.90 o 
   6   4   6      475.30      498.83     31.59 o 
   8   4   6       54.28       25.86     20.06 o 
  10   4   6        0.76      -11.47     15.91 o 
  12   4   6       52.27       30.04     23.56 o 
  14   4   6        7.89       43.55     24.13 o 
  16   4   6       16.85        1.41     22.43 o 
  18   4   6        9.74      -16.54     24.19 o 
 -13   5   6        7.87       39.03     31.45 o 
 -11   5   6       36.94       -6.67     26.29 o 
  -9   5   6        3.32       35.55     28.08 o 
  -7   5   6       24.13       -8.42     34.70 o 
  -5   5   6       14.37       19.63     25.41 o 
  -3   5   6      347.37      354.93     34.21 o 
  -1   5   6       12.65       46.32     22.88 o 
   1   5   6       42.20       45.40     23.36 o 
   3   5   6       67.47       76.09     37.57 o 
   5   5   6       63.23      101.72     39.85 o 
   7   5   6       45.63       26.13     76.48 o 
   9   5   6        4.05        2.24     26.60 o 
  11   5   6       24.96       21.48     31.27 o 
 -27   1   7        0.33       -6.13     25.59 o 
 -25   1   7      338.48      340.33     39.76 o 
 -23   1   7        6.12       27.05     21.36 o 
 -21   1   7       38.54       53.74     22.60 o 
 -19   1   7        0.31       -1.93     16.17 o 
 -17   1   7      186.47      120.77     20.55 o 
 -15   1   7      153.23      156.61     15.57 o 
 -13   1   7     1341.64     1177.58     27.09 o 
 -11   1   7     1252.74     1464.07     28.78 o 
  -9   1   7     6197.77     5646.42     72.37 o 
  -7   1   7     4624.74     4551.98     67.02 o 
  -5   1   7     4751.16     4785.60     68.23 o 
  -3   1   7     2513.87     2514.69     40.54 o 
  -1   1   7      429.53      437.39     15.31 o 
   1   1   7     3068.13     2725.45     43.55 o 
   3   1   7      668.85      561.18     19.07 o 
   5   1   7     1678.35     1289.87     30.58 o 
   7   1   7       76.12       58.38     10.88 o 
   9   1   7      702.69      802.76     20.81 o 
  11   1   7       77.58       89.06     10.59 o 
  13   1   7      397.78      462.31     36.45 o 
  15   1   7       91.59       92.73     15.59 o 
  17   1   7       26.88       28.58     15.13 o 
  19   1   7       31.12        3.24     24.29 o 
  21   1   7       53.85       55.56     20.04 o 
  23   1   7        9.27       17.40     21.00 o 
  25   1   7       23.54       85.57     31.88 o 
 -24   2   7       28.77       11.33     25.78 o 
 -22   2   7        0.89       27.01     22.92 o 
 -20   2   7       30.27       -1.06     17.89 o 
 -18   2   7       91.45       48.21     18.67 o 
 -16   2   7      136.14       78.39     19.07 o 
 -14   2   7       31.44       54.54     16.50 o 
 -12   2   7      415.30      424.91     24.93 o 
 -10   2   7      397.09      433.58     22.59 o 
  -8   2   7      514.47      493.17     20.51 o 
  -6   2   7      586.28      760.56     23.14 o 
  -4   2   7     1173.21     1376.92     30.83 o 
  -2   2   7      285.26      287.75     14.40 o 
   0   2   7     1798.91     1807.29     32.08 o 
   2   2   7       62.51       75.08     11.55 o 
   4   2   7      465.11      564.81     16.73 o 
   6   2   7    15349.46    15030.30    173.85 o 
   8   2   7     1174.50     1096.51     25.89 o 
  10   2   7       19.55       16.56     10.80 o 
  12   2   7       20.42       -4.01     13.99 o 
  14   2   7       26.70       12.88     15.08 o 
  16   2   7      141.13       71.77     20.35 o 
  18   2   7       62.47       99.89     22.11 o 
  20   2   7        3.37       -7.01     21.36 o 
  22   2   7        1.27       19.27     25.73 o 
  24   2   7        0.02      -28.86     26.30 o 
 -23   3   7       19.03        9.45     24.73 o 
 -21   3   7       15.76       54.60     24.70 o 
 -19   3   7       77.77      145.07     26.78 o 
 -17   3   7        1.58      -22.87     18.38 o 
 -15   3   7     1955.61     1887.07     56.67 o 
 -13   3   7       13.92      -10.90     20.22 o 
 -11   3   7      848.75      918.55     37.15 o 
  -9   3   7     1703.76     1702.44     42.60 o 
  -7   3   7      113.88      138.50     20.17 o 
  -5   3   7      528.50      538.10     23.59 o 
  -3   3   7       14.01       19.56     10.66 o 
  -1   3   7      148.13      117.96     17.67 o 
   1   3   7      899.73      841.21     27.69 o 
   3   3   7        3.16        2.29     13.97 o 
   5   3   7       69.18       92.06     14.74 o 
   7   3   7     1058.47      976.30     37.04 o 
   9   3   7       59.78       77.43     22.08 o 
  11   3   7     1037.18      993.66     45.51 o 
  13   3   7       39.95       28.76     19.29 o 
  15   3   7       22.48       49.32     19.87 o 
  17   3   7       16.31       13.11     18.83 o 
  19   3   7      103.75      112.26     26.06 o 
  21   3   7       21.61       28.62     27.45 o 
 -18   4   7        0.02       11.01     22.46 o 
 -16   4   7        4.13       10.02     20.99 o 
 -14   4   7       30.32       48.90     22.42 o 
 -12   4   7      147.69      104.82     22.81 o 
 -10   4   7     2100.35     2058.44     71.54 o 
  -8   4   7      216.01      196.66     30.90 o 
  -6   4   7      226.88      216.44     25.75 o 
  -4   4   7       38.15       35.75     18.45 o 
  -2   4   7      120.41       96.25     20.96 o 
   0   4   7      185.14      222.57     40.03 o 
   2   4   7      226.03      216.04     25.08 o 
   4   4   7       72.78       57.67     19.96 o 
   6   4   7      116.88       81.07     24.78 o 
   8   4   7       14.33       -5.15     17.55 o 
  10   4   7      115.08       96.23     22.55 o 
  12   4   7       27.83       29.75     20.28 o 
  14   4   7        8.40        0.11     23.93 o 
  16   4   7      374.68      365.22     44.69 o 
  18   4   7        2.03        8.96     26.84 o 
 -13   5   7        0.02       -5.59     29.00 o 
 -11   5   7       22.39       26.42     28.29 o 
  -9   5   7        0.37      -14.18     24.99 o 
  -7   5   7        5.44       12.83     26.91 o 
  -5   5   7        9.75      120.15     29.85 o 
  -3   5   7       13.12      -16.91     37.82 o 
  -1   5   7        0.04      -30.89     20.59 o 
   1   5   7       15.43      -16.10     21.15 o 
   3   5   7      123.06       68.08     27.61 o 
   5   5   7       25.29       -5.84     45.29 o 
   7   5   7       98.90       68.76     36.91 o 
   9   5   7        2.50       31.09     32.05 o 
  11   5   7       31.75       67.31     34.33 o 
 -26   0   8        0.48       -5.64     41.73 o 
 -24   0   8      249.65      106.14     45.76 o 
 -22   0   8      824.18      899.20     57.24 o 
 -20   0   8      388.54      322.01     84.74 o 
 -18   0   8      101.64       83.57     35.49 o 
 -16   0   8      209.62      211.12     21.49 o 
 -14   0   8      222.16      223.00     20.08 o 
 -12   0   8     2502.63     3186.96     69.42 o 
 -10   0   8      549.59      601.15     25.56 o 
  -8   0   8       53.88       54.73     11.34 o 
  -6   0   8      992.11      960.86     39.24 o 
  -4   0   8     3190.24     3312.37     63.34 o 
  -2   0   8     5779.84     5823.26     99.80 o 
   0   0   8      226.86      272.23     14.69 o 
   2   0   8     6797.86     6735.57    144.67 o 
   4   0   8      141.58      143.43     13.03 o 
   6   0   8      884.48      765.86     26.26 o 
   8   0   8       16.27       36.36     11.88 o 
  10   0   8    26930.53    25669.25    404.07 o 
  12   0   8      797.52      745.59     32.63 o 
  14   0   8     3866.34     4042.58    137.60 o 
  16   0   8       59.72       47.77     35.76 o 
  18   0   8      454.19      460.29     42.09 o 
  20   0   8       48.96      140.66     32.92 o 
  22   0   8      626.63      747.22     58.40 o 
  24   0   8      124.77      208.85     43.41 o 
 -25   1   8       74.36       67.10     28.54 o 
 -23   1   8       22.11       34.21     24.63 o 
 -21   1   8       12.01       17.07     21.47 o 
 -19   1   8       15.32       23.59     19.74 o 
 -17   1   8       13.89       20.31     14.90 o 
 -15   1   8        0.00        1.25     11.12 o 
 -13   1   8        0.32       11.76      8.57 o 
 -11   1   8     2457.41     2741.34     43.46 o 
  -9   1   8      694.81      530.38     16.25 o 
  -7   1   8     9179.35     9328.65    123.12 o 
  -5   1   8       96.47      103.73     10.07 o 
  -3   1   8      639.33      926.94     21.72 o 
  -1   1   8     3096.14     2881.45     49.66 o 
   1   1   8     3806.20     3450.33     52.95 o 
   3   1   8     1007.04     1011.31     24.78 o 
   5   1   8     1188.44     1037.49     21.42 o 
   7   1   8      306.39      255.65     12.49 o 
   9   1   8      290.79      325.54     14.55 o 
  11   1   8     1396.49     1367.90     33.57 o 
  13   1   8        6.82       11.34     13.16 o 
  15   1   8      493.03      556.90     25.91 o 
  17   1   8       72.18       50.91     18.29 o 
  19   1   8        0.98       26.49     16.76 o 
  21   1   8        3.85      -11.35     22.76 o 
  23   1   8      268.91      298.20     37.75 o 
  25   1   8       64.29       26.99     30.26 o 
 -24   2   8       50.75       25.82     25.84 o 
 -22   2   8        5.67      -10.96     20.41 o 
 -20   2   8       47.32       -0.70     18.64 o 
 -18   2   8      103.72      118.42     24.33 o 
 -16   2   8      848.47      961.67     39.63 o 
 -14   2   8      340.56      329.06     24.99 o 
 -12   2   8       37.06       23.89     13.85 o 
 -10   2   8      204.69      246.56     17.27 o 
  -8   2   8     1511.94     1788.85     38.71 o 
  -6   2   8      456.29      582.98     21.36 o 
  -4   2   8    14355.93    15514.07    197.27 o 
  -2   2   8      746.26      843.00     22.98 o 
   0   2   8       56.10       53.05      9.42 o 
   2   2   8      322.04      435.70     22.92 o 
   4   2   8      699.02      707.84     23.97 o 
   6   2   8    21175.33    20317.72    256.01 o 
   8   2   8       92.52      102.73     14.40 o 
  10   2   8       25.51        8.74     13.81 o 
  12   2   8      150.67      154.30     20.71 o 
  14   2   8        0.02       -0.81     16.30 o 
  16   2   8       21.34        0.80     25.47 o 
  18   2   8      226.40      233.61     27.36 o 
  20   2   8       45.33       32.66     24.88 o 
  22   2   8        0.15        8.59     27.01 o 
 -23   3   8        0.03       -4.35     42.53 o 
 -21   3   8      595.33      714.52     67.65 o 
 -19   3   8        2.93        3.20     19.73 o 
 -17   3   8      225.52      252.25     33.76 o 
 -15   3   8     2647.50     2686.31     69.00 o 
 -13   3   8      409.70      359.13     39.74 o 
 -11   3   8      442.91      422.00     28.05 o 
  -9   3   8      639.57      702.01     44.22 o 
  -7   3   8      175.24      186.23     17.61 o 
  -5   3   8     1068.56     1067.76     31.58 o 
  -3   3   8        3.76        3.81     13.51 o 
  -1   3   8      174.32      194.65     20.34 o 
   1   3   8        5.45       16.50     13.19 o 
   3   3   8        0.44        9.06     11.67 o 
   5   3   8      628.30      620.65     26.42 o 
   7   3   8      872.07      919.86     39.88 o 
   9   3   8      524.49      470.14     30.35 o 
  11   3   8     3201.49     2930.69     82.84 o 
  13   3   8      244.58      139.77     24.89 o 
  15   3   8       18.45       45.37     20.41 o 
  17   3   8       92.28       80.58     24.30 o 
  19   3   8       37.45       51.47     24.26 o 
  21   3   8        7.49       30.20     28.93 o 
 -18   4   8       17.01       30.29     30.68 o 
 -16   4   8       23.84       -3.54     21.09 o 
 -14   4   8       69.28       46.29     26.11 o 
 -12   4   8      358.55      418.17     39.78 o 
 -10   4   8     1422.10     1531.21     62.21 o 
  -8   4   8      200.39      237.42     32.30 o 
  -6   4   8      486.33      566.70     34.78 o 
  -4   4   8      206.91      274.08     31.57 o 
  -2   4   8      512.47      622.54     35.03 o 
   0   4   8     2125.00     2307.92     62.27 o 
   2   4   8      194.79      149.64     33.72 o 
   4   4   8      108.94      108.12     22.34 o 
   6   4   8       18.16       -3.69     21.62 o 
   8   4   8      321.01      324.29     36.51 o 
  10   4   8        8.78       27.70     19.78 o 
  12   4   8      403.51      346.32     46.40 o 
  14   4   8       21.94       30.59     25.90 o 
  16   4   8       95.35       21.65     27.50 o 
 -11   5   8        2.84       12.38     26.83 o 
  -9   5   8       10.75        2.02     27.77 o 
  -7   5   8      136.29      164.01     34.60 o 
  -5   5   8     2369.26     2448.02    143.52 o 
  -3   5   8       35.27       -3.62     23.34 o 
  -1   5   8       59.67       44.13     23.98 o 
   1   5   8       60.74       50.28     24.07 o 
   3   5   8       84.16       29.04     26.62 o 
   5   5   8        1.15      -51.53     37.26 o 
   7   5   8      116.37       29.31     39.58 o 
   9   5   8        1.57       34.95     32.13 o 
 -25   1   9      195.42      230.81     55.23 o 
 -23   1   9       72.03       35.36     24.80 o 
 -21   1   9       58.48       47.20     30.76 o 
 -19   1   9       51.50       61.68     18.61 o 
 -17   1   9      203.22      242.89     31.59 o 
 -15   1   9      353.71      399.33     43.00 o 
 -13   1   9        5.33       12.70      9.24 o 
 -11   1   9     1794.89     1993.20     35.29 o 
  -9   1   9      984.23      980.86     22.18 o 
  -7   1   9      342.84      384.16     13.20 o 
  -5   1   9     3456.55     3605.03     56.16 o 
  -3   1   9     2979.62     2948.99     41.29 o 
  -1   1   9      521.88      667.08     18.88 o 
   1   1   9        1.70       30.53      8.10 o 
   3   1   9        1.40       16.37      8.62 o 
   5   1   9     2136.51     2026.96     33.32 o 
   7   1   9       79.11       57.30      9.58 o 
   9   1   9        9.20       22.46      8.59 o 
  11   1   9     1036.79     1006.51     31.02 o 
  13   1   9      367.08      437.34     22.37 o 
  15   1   9     3102.45     3243.94     62.33 o 
  17   1   9       82.71       46.98     17.23 o 
  19   1   9       30.00       28.38     33.29 o 
  21   1   9       14.12        7.98     23.52 o 
  23   1   9       96.81       97.44     31.14 o 
 -24   2   9        0.24       -5.52     30.77 o 
 -22   2   9        0.65      -16.40     22.54 o 
 -20   2   9       22.90       12.44     19.55 o 
 -18   2   9      144.74       76.70     20.82 o 
 -16   2   9      646.64      605.48     32.97 o 
 -14   2   9        9.22       -7.81     14.02 o 
 -12   2   9        0.63       13.63     11.85 o 
 -10   2   9      595.40      620.79     26.79 o 
  -8   2   9     1108.99     1112.71     29.97 o 
  -6   2   9     3813.13     4054.68     65.95 o 
  -4   2   9      739.64      912.09     25.35 o 
  -2   2   9     2175.85     1928.29     32.00 o 
   0   2   9      453.65      454.27     24.04 o 
   2   2   9      439.84      415.84     18.60 o 
   4   2   9      495.46      553.45     21.89 o 
   6   2   9     1610.53     1578.00     45.11 o 
   8   2   9       10.97       -0.22     11.03 o 
  10   2   9      450.46      494.40     27.72 o 
  12   2   9      123.82       97.38     18.75 o 
  14   2   9       17.03      -10.73     20.20 o 
  16   2   9        6.39       20.36     17.61 o 
  18   2   9       23.44       -9.88     19.45 o 
  20   2   9       13.40       31.80     33.97 o 
  22   2   9        0.40       -7.61     29.42 o 
 -23   3   9      175.03      249.47     40.94 o 
 -21   3   9      262.10      280.30     33.24 o 
 -19   3   9      337.93      343.75     33.50 o 
 -17   3   9      318.26      331.93     32.21 o 
 -15   3   9      180.53      181.25     25.23 o 
 -13   3   9        1.11       43.46     20.41 o 
 -11   3   9       13.19       20.32     15.19 o 
  -9   3   9        2.73        4.10     12.56 o 
  -7   3   9       73.53       67.43     14.59 o 
  -5   3   9       13.35        8.73     14.26 o 
  -3   3   9      378.49      362.29     24.90 o 
  -1   3   9       21.81       30.08     15.29 o 
   1   3   9        7.70       15.79     13.75 o 
   3   3   9      979.33      879.05     47.36 o 
   5   3   9     1478.40     1398.70     38.10 o 
   7   3   9      119.84       84.87     19.60 o 
   9   3   9       21.28       58.43     18.99 o 
  11   3   9     1739.32     1779.81     56.46 o 
  13   3   9      363.35      280.82     39.16 o 
  15   3   9       14.57        8.04     19.46 o 
  17   3   9       60.90       11.90     20.87 o 
  19   3   9        0.22        2.96     22.02 o 
  21   3   9        2.64        0.18     25.97 o 
 -18   4   9        0.01       -6.71     29.26 o 
 -16   4   9       19.60       37.07     27.51 o 
 -14   4   9       32.76       13.77     23.71 o 
 -12   4   9      124.59      141.61     28.95 o 
 -10   4   9      925.05      895.63     52.08 o 
  -8   4   9      276.61      246.36     32.30 o 
  -6   4   9        1.24       16.60     18.79 o 
  -4   4   9      260.65      224.78     26.03 o 
  -2   4   9      319.76      332.84     28.87 o 
   0   4   9     3412.90     3441.29     99.53 o 
   2   4   9       20.31       22.03     17.47 o 
   4   4   9      140.53      120.34     23.19 o 
   6   4   9       55.65       20.35     24.16 o 
   8   4   9      130.18       54.50     25.93 o 
  10   4   9      253.70      204.98     26.42 o 
  12   4   9        1.38       -0.15     20.55 o 
  14   4   9      114.44       82.57     24.12 o 
  16   4   9       87.02       69.95     29.03 o 
 -11   5   9        3.67        5.03     29.22 o 
  -9   5   9       49.83       24.22     29.08 o 
  -7   5   9      210.40      194.20     43.40 o 
  -5   5   9      493.24      514.59     53.36 o 
  -3   5   9        6.39       24.24     23.54 o 
  -1   5   9        5.11       36.69     36.57 o 
   1   5   9        0.03      -19.07     20.98 o 
   3   5   9      122.91       41.99     35.46 o 
   5   5   9       45.95        0.31     28.07 o 
   7   5   9       13.32      -18.25     36.77 o 
   9   5   9       32.49       51.88     32.90 o 
 -26   0  10        6.29      -33.68     41.73 o 
 -24   0  10        4.33       18.92     37.97 o 
 -22   0  10       14.39        2.15     35.16 o 
 -20   0  10       97.12      133.76     28.99 o 
 -18   0  10      226.06      213.21     30.43 o 
 -16   0  10       21.52       33.25     15.90 o 
 -14   0  10       57.78       72.81     16.40 o 
 -12   0  10       82.39      120.40     16.85 o 
 -10   0  10     5390.85     5110.14     98.19 o 
  -8   0  10       12.04      -10.50      9.85 o 
  -6   0  10     5429.94     4968.57     92.31 o 
  -4   0  10     2514.14     2484.38     53.23 o 
  -2   0  10    13781.95    14130.07    226.03 o 
   0   0  10      459.67      435.22     19.35 o 
   2   0  10       96.05      116.58     19.08 o 
   4   0  10        3.69       21.99     10.35 o 
   6   0  10     2689.57     2687.48     75.89 o 
   8   0  10       23.04       16.80     11.80 o 
  10   0  10     3876.18     3688.84     97.80 o 
  12   0  10       20.08       16.60     14.22 o 
  14   0  10      349.35      442.66     36.52 o 
  16   0  10       53.30       50.52     28.65 o 
  18   0  10      120.30      130.71     40.72 o 
  20   0  10        0.96       69.11     30.20 o 
  22   0  10        0.01      -47.48     38.24 o 
  24   0  10        0.06      -27.04     30.52 o 
 -25   1  10        4.77       35.96     26.49 o 
 -23   1  10        5.66      -19.85     45.61 o 
 -21   1  10       54.60      101.17     28.81 o 
 -19   1  10        1.25        1.30     14.94 o 
 -17   1  10        6.18       13.97     14.68 o 
 -15   1  10      366.32      415.25     25.68 o 
 -13   1  10       52.88       53.05     13.63 o 
 -11   1  10       26.81       35.67      9.19 o 
  -9   1  10        0.17        9.19      7.40 o 
  -7   1  10      533.64      475.17     15.04 o 
  -5   1  10      206.65      232.43     10.64 o 
  -3   1  10     1259.73     1455.33     25.91 o 
  -1   1  10      629.36      596.98     18.99 o 
   1   1  10      713.01      743.78     21.92 o 
   3   1  10     2014.63     1958.37     38.03 o 
   5   1  10      197.77      193.62     13.32 o 
   7   1  10        5.04       14.11      7.92 o 
   9   1  10       49.36       46.57      9.73 o 
  11   1  10       51.73       54.76     12.74 o 
  13   1  10       35.88       27.13     12.31 o 
  15   1  10       16.16       34.39     25.76 o 
  17   1  10       73.68       45.49     21.56 o 
  19   1  10       71.39       72.54     24.76 o 
  21   1  10        1.83       10.47     24.26 o 
  23   1  10       14.82      -26.40     25.64 o 
 -24   2  10        0.41      -30.20     23.84 o 
 -22   2  10        4.49        5.08     26.48 o 
 -20   2  10        0.03       -8.37     27.25 o 
 -18   2  10      159.70      200.81     24.95 o 
 -16   2  10      189.91      190.95     23.40 o 
 -14   2  10      418.51      388.03     27.14 o 
 -12   2  10      256.72      276.09     19.73 o 
 -10   2  10      251.17      268.63     18.24 o 
  -8   2  10      358.95      432.18     20.48 o 
  -6   2  10     2169.71     2135.74     42.81 o 
  -4   2  10        0.62        6.76      9.23 o 
  -2   2  10      335.48      305.37     15.30 o 
   0   2  10       13.59       12.02      8.81 o 
   2   2  10      306.39      300.16     17.11 o 
   4   2  10       35.01       22.10     11.29 o 
   6   2  10       15.41       29.32     11.72 o 
   8   2  10       13.34       28.27     12.42 o 
  10   2  10      249.90      319.48     30.79 o 
  12   2  10       16.19       38.47     17.20 o 
  14   2  10        7.63       37.05     18.47 o 
  16   2  10      402.61      359.68     29.90 o 
  18   2  10      137.41      127.46     25.39 o 
  20   2  10       15.94       18.54     24.00 o 
  22   2  10        5.66      -21.88     24.81 o 
 -21   3  10      144.05       78.57     25.63 o 
 -19   3  10       66.77       54.39     23.09 o 
 -17   3  10       89.18       89.37     22.02 o 
 -15   3  10        1.91       19.76     17.43 o 
 -13   3  10       11.68        5.74     20.64 o 
 -11   3  10      258.53      284.66     25.24 o 
  -9   3  10      223.67      199.57     19.82 o 
  -7   3  10      244.20      284.09     24.80 o 
  -5   3  10      805.86      819.20     36.23 o 
  -3   3  10       75.71       44.57     16.32 o 
  -1   3  10       44.48       88.00     17.15 o 
   1   3  10      379.65      408.16     26.73 o 
   3   3  10      459.67      442.53     27.97 o 
   5   3  10       37.56       28.49     14.60 o 
   7   3  10       35.70       65.00     18.79 o 
   9   3  10      132.08      191.42     24.13 o 
  11   3  10       69.70       57.43     18.82 o 
  13   3  10      315.06      333.48     35.60 o 
  15   3  10       45.31       37.59     21.00 o 
  17   3  10       62.08       29.05     22.18 o 
  19   3  10       19.46       15.59     23.62 o 
 -18   4  10        3.79      -31.72     25.29 o 
 -16   4  10       35.37       42.72     29.16 o 
 -14   4  10       55.32       64.21     28.06 o 
 -12   4  10      146.31       83.50     28.42 o 
 -10   4  10      191.36      231.66     34.01 o 
  -8   4  10      197.88      196.76     35.72 o 
  -6   4  10      114.36      134.31     34.30 o 
  -4   4  10      298.14      323.89     29.71 o 
  -2   4  10        0.94        9.94     18.54 o 
   0   4  10     1288.20     1268.58     47.78 o 
   2   4  10      193.32      225.18     27.28 o 
   4   4  10      209.56      182.42     30.70 o 
   6   4  10        0.00        8.91     22.94 o 
   8   4  10      183.17      196.89     32.27 o 
  10   4  10        1.25       26.62     24.31 o 
  12   4  10        0.20       -6.02     20.02 o 
  14   4  10        0.27        8.04     22.97 o 
  16   4  10        1.86       -7.41     34.20 o 
 -11   5  10       15.17      -16.84     44.01 o 
  -9   5  10        4.36      -13.28     28.39 o 
  -7   5  10       15.24       18.50     36.37 o 
  -5   5  10      337.52      314.52     39.80 o 
  -3   5  10        0.39       19.32     23.70 o 
  -1   5  10        0.08       16.11     26.43 o 
   1   5  10       61.87       48.15     26.57 o 
   3   5  10        0.08        5.76     28.08 o 
   5   5  10       37.53       14.76     31.75 o 
   7   5  10        0.36        5.32     28.45 o 
   9   5  10        0.19      -56.36     58.77 o 
 -25   1  11        7.18       13.86     24.23 o 
 -23   1  11       49.38       70.91     26.72 o 
 -21   1  11       97.76       85.64     25.32 o 
 -19   1  11      104.00       89.57     20.70 o 
 -17   1  11       63.45       40.23     17.60 o 
 -15   1  11       10.03       20.58     18.08 o 
 -13   1  11       69.80       57.00     13.52 o 
 -11   1  11       62.38       83.77     13.18 o 
  -9   1  11       74.20      134.73     11.02 o 
  -7   1  11     2398.83     2351.47     37.78 o 
  -5   1  11       10.52       29.80      8.13 o 
  -3   1  11      352.83      356.14     15.32 o 
  -1   1  11     7389.40     7260.66    100.15 o 
   1   1  11      152.99      143.59     12.15 o 
   3   1  11     2118.79     1943.10     44.74 o 
   5   1  11      470.22      511.65     19.97 o 
   7   1  11      101.03      107.70     10.78 o 
   9   1  11       29.32       28.17      9.79 o 
  11   1  11      187.33      216.02     20.67 o 
  13   1  11      196.07      257.40     43.85 o 
  15   1  11        4.46       18.16     16.57 o 
  17   1  11       89.79       82.30     25.26 o 
  19   1  11      112.81      109.66     28.35 o 
  21   1  11        0.21       25.56     24.17 o 
  23   1  11        7.77       15.67     26.98 o 
 -24   2  11       14.54      -11.60     25.71 o 
 -22   2  11      175.00      211.84     30.58 o 
 -20   2  11        5.22        8.55     19.38 o 
 -18   2  11       59.05       72.52     20.66 o 
 -16   2  11       45.50       27.90     17.63 o 
 -14   2  11      385.82      312.29     25.80 o 
 -12   2  11       64.36       49.10     13.19 o 
 -10   2  11      332.97      347.75     20.33 o 
  -8   2  11      233.14      315.77     24.88 o 
  -6   2  11      511.56      481.45     20.92 o 
  -4   2  11      650.81      690.04     26.28 o 
  -2   2  11      278.08      274.33     24.77 o 
   0   2  11       19.03        3.29     11.92 o 
   2   2  11      418.34      458.70     29.81 o 
   4   2  11      659.66      703.70     25.65 o 
   6   2  11        0.64       15.63     11.63 o 
   8   2  11      433.26      497.47     23.72 o 
  10   2  11      122.39      105.13     18.87 o 
  12   2  11       21.46       53.96     18.58 o 
  14   2  11      107.51      113.18     21.43 o 
  16   2  11       97.46       29.71     21.32 o 
  18   2  11       93.76      101.13     30.10 o 
  20   2  11       34.70       35.26     26.43 o 
  22   2  11       14.78       43.22     29.32 o 
 -21   3  11      114.83      134.21     28.47 o 
 -19   3  11       12.85       -1.07     21.56 o 
 -17   3  11      210.73      190.73     27.14 o 
 -15   3  11        0.04        7.23     17.41 o 
 -13   3  11       15.26       27.93     17.59 o 
 -11   3  11        0.81       17.22     20.25 o 
  -9   3  11      198.92      195.86     22.54 o 
  -7   3  11      341.70      277.22     26.61 o 
  -5   3  11       30.02       19.60     17.91 o 
  -3   3  11        0.37        2.63     13.46 o 
  -1   3  11      122.60      132.71     25.49 o 
   1   3  11      730.66      822.02     35.83 o 
   3   3  11      190.31      224.52     25.95 o 
   5   3  11        8.10      -15.39     13.56 o 
   7   3  11       41.28       49.97     20.59 o 
   9   3  11     1383.44     1429.18     48.40 o 
  11   3  11      377.88      442.62     31.92 o 
  13   3  11        8.21        9.74     19.80 o 
  15   3  11       98.74       73.41     24.75 o 
  17   3  11        9.66      -29.41     19.61 o 
  19   3  11       37.52       33.95     25.05 o 
 -18   4  11       21.41       -1.84     28.95 o 
 -16   4  11        4.85      -18.71     23.32 o 
 -14   4  11        0.36      -43.78     30.01 o 
 -12   4  11      389.02      339.35     39.57 o 
 -10   4  11        1.44       61.62     35.37 o 
  -8   4  11      184.14      173.51     31.26 o 
  -6   4  11       30.38       25.22     19.03 o 
  -4   4  11        7.50       17.15     19.35 o 
  -2   4  11      580.04      609.73     36.58 o 
   0   4  11       26.06       13.24     22.56 o 
   2   4  11       48.98       39.83     20.60 o 
   4   4  11        2.10        2.15     21.92 o 
   6   4  11        0.27      -15.78     21.25 o 
   8   4  11        6.30       27.61     24.14 o 
  10   4  11      126.81      129.24     28.84 o 
  12   4  11        1.40       -3.01     24.35 o 
  14   4  11      817.30      753.03    119.80 o 
  -9   5  11        1.06       57.47     32.76 o 
  -7   5  11      520.59      652.74     50.80 o 
  -5   5  11      111.00      108.93     30.56 o 
  -3   5  11      275.28      265.93     34.86 o 
  -1   5  11       19.86       23.81     25.28 o 
   1   5  11       21.64      -18.94     24.57 o 
   3   5  11        2.95      -40.12     26.74 o 
   5   5  11       96.04       72.48     42.41 o 
   7   5  11        9.78        3.58     29.80 o 
 -26   0  12      169.61       61.05     49.24 o 
 -24   0  12      170.36       95.00     50.86 o 
 -22   0  12     1613.31     1538.27    106.00 o 
 -20   0  12       23.85       19.46     34.22 o 
 -18   0  12      315.14      359.66     35.46 o 
 -16   0  12       11.39        6.51     14.86 o 
 -14   0  12      204.68      185.07     20.91 o 
 -12   0  12       25.95        2.28     14.55 o 
 -10   0  12       20.10       17.15     13.13 o 
  -8   0  12      663.74      607.58     27.16 o 
  -6   0  12     2415.42     2022.48     49.18 o 
  -4   0  12       16.86       14.40     10.29 o 
  -2   0  12      176.90      185.54     15.28 o 
   0   0  12     5601.92     6013.33    107.79 o 
   2   0  12     4230.05     4111.98     93.32 o 
   4   0  12     3449.24     3728.99     75.95 o 
   6   0  12        0.40      -12.07     11.25 o 
   8   0  12      479.68      419.90     24.26 o 
  10   0  12      747.94      675.66     31.89 o 
  12   0  12      750.35      778.33     35.34 o 
  14   0  12       40.33       50.58     22.29 o 
  16   0  12       39.20        6.71     21.35 o 
  18   0  12      317.18      418.82     43.27 o 
  20   0  12        2.64       21.34     46.29 o 
  22   0  12       42.34      100.77     55.82 o 
 -25   1  12        1.60      -34.16     30.29 o 
 -23   1  12       92.22       47.44     25.41 o 
 -21   1  12       34.19       30.31     22.48 o 
 -19   1  12      355.19      305.85     27.35 o 
 -17   1  12      438.76      396.72     38.12 o 
 -15   1  12      993.52      941.28     31.46 o 
 -13   1  12      684.36      725.81     31.30 o 
 -11   1  12      375.56      378.04     24.80 o 
  -9   1  12      903.97      977.74     28.29 o 
  -7   1  12      422.60      398.65     17.09 o 
  -5   1  12     4129.08     4271.83     58.95 o 
  -3   1  12     1157.33     1228.23     24.98 o 
  -1   1  12     2806.11     3418.53     73.86 o 
   1   1  12       52.69       24.91     10.69 o 
   3   1  12      255.49      209.19     14.81 o 
   5   1  12      986.03     1058.62     29.12 o 
   7   1  12       32.53       13.77     11.22 o 
   9   1  12       83.93       62.93     12.95 o 
  11   1  12       36.96       44.58     15.79 o 
  13   1  12     1685.09     1736.74     50.58 o 
  15   1  12        8.08      -15.93     14.45 o 
  17   1  12       22.65       23.03     21.05 o 
  19   1  12        2.43        4.44     22.24 o 
  21   1  12      137.60      170.22     39.30 o 
  23   1  12       13.81       17.80     27.80 o 
 -24   2  12        2.34       17.80     27.19 o 
 -22   2  12       81.07       98.75     27.12 o 
 -20   2  12       33.72        6.44     20.20 o 
 -18   2  12     1556.17     1551.32    102.73 o 
 -16   2  12      659.51      689.02     36.48 o 
 -14   2  12      121.19      140.91     22.06 o 
 -12   2  12        6.55       11.57     13.11 o 
 -10   2  12       11.11        5.45     12.32 o 
  -8   2  12     2166.09     2133.67     45.30 o 
  -6   2  12     1456.97     1613.03     56.04 o 
  -4   2  12     2519.16     2658.71     62.27 o 
  -2   2  12     2056.76     1959.11     49.35 o 
   0   2  12      747.14      792.77     26.54 o 
   2   2  12      230.01      224.09     31.89 o 
   4   2  12      903.39      955.80     30.22 o 
   6   2  12      410.61      422.42     22.74 o 
   8   2  12      484.16      466.23     24.66 o 
  10   2  12        0.74       -6.97     18.69 o 
  12   2  12        0.28       -9.20     15.64 o 
  14   2  12        0.27       -3.42     17.16 o 
  16   2  12      400.29      378.36     31.59 o 
  18   2  12      281.10      231.82     31.81 o 
  20   2  12       20.66       20.55     25.22 o 
  22   2  12       61.91      111.87     43.46 o 
 -21   3  12       45.28       23.32     24.17 o 
 -19   3  12      242.24      270.73     31.97 o 
 -17   3  12        0.67       15.35     19.73 o 
 -15   3  12        6.50       -9.95     17.73 o 
 -13   3  12        1.71       -0.95     22.65 o 
 -11   3  12        4.51       -2.68     18.88 o 
  -9   3  12        2.74       16.27     18.92 o 
  -7   3  12      137.55      183.83     22.32 o 
  -5   3  12       26.63       18.10     16.28 o 
  -3   3  12      793.53      843.38     36.89 o 
  -1   3  12      785.50      808.91     44.29 o 
   1   3  12      210.41      219.72     23.92 o 
   3   3  12     6536.62     6609.76    119.94 o 
   5   3  12      391.54      347.70     36.60 o 
   7   3  12        0.05       26.28     16.25 o 
   9   3  12     1737.41     1593.47     52.17 o 
  11   3  12        1.00        4.75     17.52 o 
  13   3  12      127.20       83.63     23.39 o 
  15   3  12       21.76       14.99     21.19 o 
  17   3  12        5.10      -26.49     20.54 o 
  19   3  12       23.02       -0.15     24.28 o 
 -16   4  12       16.37       15.52     28.02 o 
 -14   4  12        0.11       -9.68     24.84 o 
 -12   4  12      823.41      871.69     54.25 o 
 -10   4  12       35.25       26.16     24.42 o 
  -8   4  12      230.78      298.15     36.82 o 
  -6   4  12       39.02       13.11     31.06 o 
  -4   4  12        3.12       -9.30     17.73 o 
  -2   4  12     1087.73     1076.16     46.31 o 
   0   4  12      105.89      159.86     24.91 o 
   2   4  12      209.08      143.41     24.44 o 
   4   4  12        0.31       -6.19     22.83 o 
   6   4  12       27.46      -28.88     21.24 o 
   8   4  12       44.11       -6.56     24.72 o 
  10   4  12      116.37       82.97     60.45 o 
  12   4  12        5.17       12.88     22.41 o 
  14   4  12      385.44      364.39     43.93 o 
  -9   5  12       58.28       41.15     29.92 o 
  -7   5  12     1151.02     1210.67     65.22 o 
  -5   5  12       32.88        3.81     26.53 o 
  -3   5  12       22.14       -5.18     24.65 o 
  -1   5  12       13.67       12.95     36.12 o 
   1   5  12        2.36      -35.74     23.83 o 
   3   5  12       12.78      -37.15     24.77 o 
   5   5  12       42.52       -2.35     27.49 o 
 -25   1  13       30.46       52.29     32.14 o 
 -23   1  13        1.51       27.27     24.00 o 
 -21   1  13       80.26       63.29     24.37 o 
 -19   1  13      178.27      190.32     24.30 o 
 -17   1  13      171.29      172.10     22.82 o 
 -15   1  13      617.15      673.29     44.16 o 
 -13   1  13     1631.16     1666.24     41.06 o 
 -11   1  13      698.05      592.92     25.01 o 
  -9   1  13       10.68       46.06     12.24 o 
  -7   1  13      240.73      252.93     17.76 o 
  -5   1  13     1954.37     1964.60     34.28 o 
  -3   1  13      325.37      311.83     13.37 o 
  -1   1  13     4948.18     4983.83     66.58 o 
   1   1  13      175.39      177.16     16.24 o 
   3   1  13      143.51      163.38     14.66 o 
   5   1  13      213.35      279.47     17.51 o 
   7   1  13       88.70      108.65     14.85 o 
   9   1  13      156.55      178.29     28.36 o 
  11   1  13       36.00       27.53     17.49 o 
  13   1  13     1115.67     1083.70     41.19 o 
  15   1  13       10.55       -3.93     16.45 o 
  17   1  13       96.81       61.97     30.46 o 
  19   1  13       59.95      116.33     29.00 o 
  21   1  13       75.55       99.42     36.25 o 
 -24   2  13        0.06       -8.15     27.77 o 
 -22   2  13       27.69        8.02     22.27 o 
 -20   2  13      226.49      225.81     45.46 o 
 -18   2  13     1784.12     1890.08     58.61 o 
 -16   2  13      355.43      344.78     29.27 o 
 -14   2  13      538.66      518.78     31.27 o 
 -12   2  13      221.19      264.18     24.15 o 
 -10   2  13       23.01        2.78     12.27 o 
  -8   2  13      617.51      673.91     26.44 o 
  -6   2  13       19.85       17.21     13.61 o 
  -4   2  13      240.00      336.23     26.84 o 
  -2   2  13     1173.47     1055.27     36.67 o 
   0   2  13       91.17       71.49     29.65 o 
   2   2  13       59.08       49.38     17.59 o 
   4   2  13      423.78      427.36     26.93 o 
   6   2  13     1323.76     1271.95     38.86 o 
   8   2  13     1716.50     1790.94     44.67 o 
  10   2  13       33.07       27.03     17.37 o 
  12   2  13       46.98       48.73     19.25 o 
  14   2  13        6.47       11.18     23.36 o 
  16   2  13       78.55       55.74     24.65 o 
  18   2  13       95.99      124.98     26.44 o 
  20   2  13        7.89        5.89     25.75 o 
 -21   3  13       37.11       31.48     26.11 o 
 -19   3  13       42.57       -0.92     26.76 o 
 -17   3  13       51.66       10.18     26.67 o 
 -15   3  13        8.44       -1.20     21.18 o 
 -13   3  13       32.38       46.12     23.71 o 
 -11   3  13       39.05       30.04     40.71 o 
  -9   3  13        0.62       -8.05     16.50 o 
  -7   3  13      286.00      312.46     28.36 o 
  -5   3  13      208.12      251.90     34.28 o 
  -3   3  13      588.87      561.00     51.69 o 
  -1   3  13      176.20      205.69     23.86 o 
   1   3  13      775.63      874.99     40.46 o 
   3   3  13     5354.94     5141.71    117.33 o 
   5   3  13       29.53       10.21     17.18 o 
   7   3  13       62.52       71.26     19.74 o 
   9   3  13      242.51      240.06     43.05 o 
  11   3  13        0.12      -20.15     16.53 o 
  13   3  13        4.17       26.35     20.82 o 
  15   3  13        3.63        8.60     20.83 o 
  17   3  13        0.22      -19.92     25.35 o 
 -16   4  13       17.30       12.32     29.44 o 
 -14   4  13      127.66      123.77     33.29 o 
 -12   4  13       14.83       31.51     26.86 o 
 -10   4  13      367.35      311.66     39.10 o 
  -8   4  13       41.96       21.79     21.06 o 
  -6   4  13        2.81      -26.83     27.71 o 
  -4   4  13        1.74        4.61     22.43 o 
  -2   4  13     1762.60     1628.49     81.48 o 
   0   4  13       94.19       57.67     22.72 o 
   2   4  13        5.11      -11.29     26.20 o 
   4   4  13       91.35      105.45     29.04 o 
   6   4  13        6.38      -12.61     23.15 o 
   8   4  13       51.12       54.22     29.34 o 
  10   4  13       78.32       79.06     46.16 o 
  12   4  13      139.44      184.14     38.88 o 
  14   4  13      150.95      106.78     34.97 o 
  -7   5  13       39.27       78.62     30.80 o 
  -5   5  13        0.17        2.12     39.05 o 
  -3   5  13       22.69      -13.27     40.77 o 
  -1   5  13        0.58       60.55     26.79 o 
   1   5  13        4.09       17.53     27.51 o 
   3   5  13       19.11       27.56     29.42 o 
   5   5  13        0.67      -55.70     60.47 o 
 -24   0  14        6.40       49.11     45.35 o 
 -22   0  14        3.68       40.39     40.93 o 
 -20   0  14      185.65      138.61     45.76 o 
 -18   0  14      603.72      786.53     67.16 o 
 -16   0  14      178.41      269.22     37.10 o 
 -14   0  14       40.68       46.75     16.42 o 
 -12   0  14      365.08      328.86     25.33 o 
 -10   0  14     1331.23     1281.23     43.09 o 
  -8   0  14      656.50      982.36     35.15 o 
  -6   0  14        8.68       18.50     15.24 o 
  -4   0  14      488.93      529.70     25.16 o 
  -2   0  14      751.97      751.25     28.97 o 
   0   0  14     5432.01     5161.75     97.96 o 
   2   0  14       51.07       46.52     13.12 o 
   4   0  14      323.63      451.23     24.90 o 
   6   0  14     1503.29     1377.01     55.24 o 
   8   0  14      338.37      360.39     24.50 o 
  10   0  14        0.04      -15.81     13.52 o 
  12   0  14      114.99       96.87     20.09 o 
  14   0  14        0.14       15.97     39.45 o 
  16   0  14      108.55      146.26     52.20 o 
  18   0  14       79.93      138.21     50.18 o 
  20   0  14       33.49       -3.76     40.52 o 
  22   0  14       10.16       90.04     47.50 o 
 -25   1  14        0.17       30.71     32.82 o 
 -23   1  14        0.00       -8.91     29.42 o 
 -21   1  14        5.21       17.34     22.39 o 
 -19   1  14        3.73       18.95     18.05 o 
 -17   1  14        1.61        0.92     16.36 o 
 -15   1  14      407.93      368.23     23.68 o 
 -13   1  14      891.72      877.82     30.97 o 
 -11   1  14      567.25      636.90     26.30 o 
  -9   1  14        0.63        4.05     11.36 o 
  -7   1  14      178.86      188.61     15.41 o 
  -5   1  14       15.25       17.90     10.84 o 
  -3   1  14       13.43       13.71      7.78 o 
  -1   1  14       38.64       26.22      7.83 o 
   1   1  14        2.99       32.91     10.88 o 
   3   1  14      559.81      672.36     30.82 o 
   5   1  14      497.71      528.12     23.19 o 
   7   1  14       14.70        6.41     12.04 o 
   9   1  14       13.74       -4.54     15.16 o 
  11   1  14      279.97      354.39     26.47 o 
  13   1  14        2.61       32.54     28.08 o 
  15   1  14       86.49       72.07     25.33 o 
  17   1  14        4.23       13.14     25.21 o 
  19   1  14        0.24      -31.96     21.31 o 
  21   1  14       29.38       13.60     26.68 o 
 -22   2  14        8.64      -10.54     22.39 o 
 -20   2  14        0.82      -26.53     21.28 o 
 -18   2  14      149.94      175.44     27.03 o 
 -16   2  14       82.73       50.25     20.09 o 
 -14   2  14       50.75       92.71     20.54 o 
 -12   2  14        9.97       24.90     17.25 o 
 -10   2  14       38.51       13.70     13.19 o 
  -8   2  14      121.15      127.29     19.77 o 
  -6   2  14       21.12       22.00     14.42 o 
  -4   2  14      978.51      988.50     80.72 o 
  -2   2  14      153.46      176.90     31.55 o 
   0   2  14       65.54       49.60     16.22 o 
   2   2  14     1186.80     1121.09     33.08 o 
   4   2  14      135.30      173.52     17.47 o 
   6   2  14      142.51      150.79     25.06 o 
   8   2  14      787.38      812.68     36.79 o 
  10   2  14      202.25      168.26     23.44 o 
  12   2  14       23.67       43.24     20.94 o 
  14   2  14        9.80       37.96     18.63 o 
  16   2  14       84.22       72.29     23.67 o 
  18   2  14      138.52      123.95     35.57 o 
  20   2  14       16.90       35.61     26.70 o 
 -21   3  14      119.61       30.64     59.34 o 
 -19   3  14      116.89       60.73     29.85 o 
 -17   3  14       31.92       27.91     24.72 o 
 -15   3  14       50.83       60.13     49.34 o 
 -13   3  14       30.56       46.43     31.88 o 
 -11   3  14       83.39       70.53     23.50 o 
  -9   3  14      145.56      154.92     23.85 o 
  -7   3  14        4.11       14.12     16.77 o 
  -5   3  14      170.03      188.75     24.14 o 
  -3   3  14      265.28      291.19     28.24 o 
  -1   3  14      403.19      345.79     28.78 o 
   1   3  14       78.20       73.89     20.38 o 
   3   3  14     1135.72     1119.77     46.14 o 
   5   3  14       12.61       -8.73     16.57 o 
   7   3  14       52.86       33.02     22.67 o 
   9   3  14       26.91       14.27     19.41 o 
  11   3  14       11.81        4.45     17.85 o 
  13   3  14        8.08       10.45     30.76 o 
  15   3  14        2.36       22.59     22.50 o 
  17   3  14        4.84       10.75     23.16 o 
 -16   4  14        4.65        7.07     29.94 o 
 -14   4  14       78.63       99.12     31.71 o 
 -12   4  14       27.25       19.13     26.67 o 
 -10   4  14       58.21       64.66     27.10 o 
  -8   4  14       19.32        5.83     19.86 o 
  -6   4  14       60.01       65.57     22.90 o 
  -4   4  14       23.09        7.54     19.01 o 
  -2   4  14       75.40       50.05     21.70 o 
   0   4  14      262.63      295.40     32.48 o 
   2   4  14       61.25       17.38     23.30 o 
   4   4  14        6.69       12.27     24.26 o 
   6   4  14       73.54       37.69     27.64 o 
   8   4  14       97.20       94.73     31.52 o 
  10   4  14       35.27       38.42     31.27 o 
  12   4  14      110.11      119.08     49.70 o 
  -5   5  14        0.15      -24.61     23.97 o 
  -3   5  14        9.31      -13.29     25.13 o 
  -1   5  14       44.72       67.75     27.22 o 
   1   5  14        0.31       15.38     30.15 o 
 -23   1  15       13.18       35.47     48.10 o 
 -21   1  15       13.79       22.55     23.21 o 
 -19   1  15      227.36      164.23     25.21 o 
 -17   1  15        0.23        5.00     16.50 o 
 -15   1  15      945.47     1077.69     37.85 o 
 -13   1  15      396.25      357.28     24.35 o 
 -11   1  15      104.10      108.15     16.43 o 
  -9   1  15       96.44      101.58     16.51 o 
  -7   1  15       33.17       20.02     11.01 o 
  -5   1  15       16.30       14.02     10.03 o 
  -3   1  15     1320.74     1258.73     30.78 o 
  -1   1  15      238.68      213.35     16.52 o 
   1   1  15     2821.61     2872.45     53.77 o 
   3   1  15      356.83      381.02     20.43 o 
   5   1  15     1235.21     1211.84     33.87 o 
   7   1  15      203.66      162.78     22.08 o 
   9   1  15       14.84       -0.64     13.82 o 
  11   1  15      168.24      202.20     23.63 o 
  13   1  15        4.49        1.11     16.95 o 
  15   1  15       42.94       25.16     19.48 o 
  17   1  15       14.59        6.11     22.85 o 
  19   1  15       10.51      -21.88     24.89 o 
  21   1  15       10.50       76.51     37.57 o 
 -22   2  15        2.71        3.98     23.72 o 
 -20   2  15       23.87       25.64     29.03 o 
 -18   2  15       51.51       66.91     22.70 o 
 -16   2  15      255.68      218.63     26.64 o 
 -14   2  15      961.18      939.30     40.22 o 
 -12   2  15        1.96        7.48     16.04 o 
 -10   2  15       31.01       34.07     16.86 o 
  -8   2  15      118.97      128.78     20.18 o 
  -6   2  15       71.85       69.21     20.70 o 
  -4   2  15       68.02       94.93     18.38 o 
  -2   2  15        0.04       -7.51     14.51 o 
   0   2  15       53.65       49.45     16.70 o 
   2   2  15        2.95       -1.36     14.22 o 
   4   2  15        5.84      -12.77     11.67 o 
   6   2  15      453.35      505.76     44.01 o 
   8   2  15       26.84       23.51     17.96 o 
  10   2  15        7.32       28.84     22.18 o 
  12   2  15        1.47       28.74     19.76 o 
  14   2  15      128.07      132.89     25.01 o 
  16   2  15       35.01       -3.50     19.46 o 
  18   2  15       22.11        5.11     43.52 o 
  20   2  15       24.62       76.77     30.61 o 
 -19   3  15        0.41        3.52     28.11 o 
 -17   3  15        9.75       -0.31     27.03 o 
 -15   3  15        9.06      -10.89     24.27 o 
 -13   3  15      113.89       61.33     28.50 o 
 -11   3  15       51.29       38.27     19.33 o 
  -9   3  15       40.64       13.08     17.91 o 
  -7   3  15       29.15       43.75     19.27 o 
  -5   3  15        1.64        1.15     18.69 o 
  -3   3  15        0.30       -3.38     16.41 o 
  -1   3  15      420.08      422.10     30.48 o 
   1   3  15      902.02      883.32     41.30 o 
   3   3  15        1.55       31.05     18.85 o 
   5   3  15       19.58       38.03     20.14 o 
   7   3  15      234.61      349.63     42.65 o 
   9   3  15        0.13       14.67     27.06 o 
  11   3  15        0.39        3.74     23.24 o 
  13   3  15       53.41       -4.57     34.40 o 
  15   3  15        0.55       15.49     25.31 o 
  17   3  15       10.09        0.95     24.61 o 
 -14   4  15       55.93      112.75     44.27 o 
 -12   4  15        7.21      -13.42     25.95 o 
 -10   4  15       52.06       53.58     41.66 o 
  -8   4  15        7.92        0.11     20.64 o 
  -6   4  15       33.01       34.56     21.78 o 
  -4   4  15        0.14      -15.46     19.66 o 
  -2   4  15        0.17        9.10     19.78 o 
   0   4  15      360.44      345.52     33.01 o 
   2   4  15       58.10       63.21     23.26 o 
   4   4  15      105.65       80.00     29.37 o 
   6   4  15        7.41      -13.29     26.05 o 
   8   4  15       34.04       34.63     28.08 o 
  10   4  15        6.65       22.70     30.02 o 
  12   4  15      115.78      116.28     48.79 o 
 -24   0  16      132.93      115.26     52.87 o 
 -22   0  16        1.82       27.37     39.18 o 
 -20   0  16      216.72      210.67     53.40 o 
 -18   0  16        4.78       29.37     27.26 o 
 -16   0  16       50.42       47.52     26.12 o 
 -14   0  16       68.78      112.07     28.82 o 
 -12   0  16     2831.35     2927.04     93.11 o 
 -10   0  16     8033.06     8565.14    159.18 o 
  -8   0  16     3773.10     3549.97     80.32 o 
  -6   0  16      320.25      306.91     23.15 o 
  -4   0  16      170.30      184.33     18.99 o 
  -2   0  16     4746.21     4980.63     98.31 o 
   0   0  16       13.58       22.98     13.13 o 
   2   0  16     7748.08     7523.24    136.87 o 
   4   0  16      258.30      279.12     22.64 o 
   6   0  16      682.43      726.73     51.46 o 
   8   0  16        2.40      -24.88     20.75 o 
  10   0  16      538.69      531.22     44.37 o 
  12   0  16      754.66      607.18     69.24 o 
  14   0  16      173.02      149.61     44.68 o 
  16   0  16       92.69       23.75     39.99 o 
  18   0  16        2.40      -55.15     37.71 o 
  20   0  16       45.55       92.45     52.47 o 
 -23   1  16        5.08      -11.91     28.92 o 
 -21   1  16        0.26        8.24     25.45 o 
 -19   1  16      646.12      563.01     45.18 o 
 -17   1  16      118.15       88.24     32.30 o 
 -15   1  16     1285.51     1324.02     45.47 o 
 -13   1  16       73.67       45.77     15.58 o 
 -11   1  16     1540.27     1427.73     39.93 o 
  -9   1  16       43.78       63.77     13.80 o 
  -7   1  16      125.58      113.44     14.78 o 
  -5   1  16      228.25      254.72     27.46 o 
  -3   1  16        7.89        9.39     10.86 o 
  -1   1  16      173.38      186.68     16.22 o 
   1   1  16      891.82      929.86     57.16 o 
   3   1  16      602.18      608.86     24.98 o 
   5   1  16       87.35       99.37     15.71 o 
   7   1  16      856.07      879.75     31.66 o 
   9   1  16       49.88       46.62     16.19 o 
  11   1  16     1861.43     1910.97     61.94 o 
  13   1  16        3.22       -0.58     17.68 o 
  15   1  16        0.74       -6.51     18.05 o 
  17   1  16        0.47       25.27     21.76 o 
  19   1  16       84.49      103.36     37.62 o 
 -22   2  16        3.77       -0.71     25.35 o 
 -20   2  16      241.80      228.71     30.89 o 
 -18   2  16      159.51       98.41     29.54 o 
 -16   2  16       88.55      147.31     24.15 o 
 -14   2  16       31.37       43.14     24.28 o 
 -12   2  16        1.05       23.04     21.77 o 
 -10   2  16       40.74       22.92     17.20 o 
  -8   2  16        2.77       19.00     16.70 o 
  -6   2  16       12.20        3.85     19.67 o 
  -4   2  16        1.07        9.34     15.26 o 
  -2   2  16       21.78       20.14     15.11 o 
   0   2  16      116.29       96.76     22.33 o 
   2   2  16      370.67      312.55     26.09 o 
   4   2  16      574.79      563.39     38.35 o 
   6   2  16     3298.33     3610.61     70.93 o 
   8   2  16       63.08       37.51     29.73 o 
  10   2  16        6.46       19.95     17.89 o 
  12   2  16       52.49       41.12     20.18 o 
  14   2  16       10.83       24.59     20.77 o 
  16   2  16      203.23      181.98     45.40 o 
  18   2  16        5.85       50.37     26.01 o 
 -19   3  16       36.86        2.89     46.00 o 
 -17   3  16       11.60       -2.64     31.99 o 
 -15   3  16       29.93      -15.62     23.90 o 
 -13   3  16        4.06       30.24     37.44 o 
 -11   3  16        0.12      -10.97     23.63 o 
  -9   3  16      292.83      269.51     28.57 o 
  -7   3  16      165.86      167.18     24.60 o 
  -5   3  16      211.84      153.17     24.09 o 
  -3   3  16        2.36      -24.77     16.51 o 
  -1   3  16      895.46      772.83     39.25 o 
   1   3  16     1755.94     1707.46     96.49 o 
   3   3  16      173.31      143.36     31.43 o 
   5   3  16       79.01       61.06     23.40 o 
   7   3  16       27.57       31.27     23.89 o 
   9   3  16       19.74       34.77     36.46 o 
  11   3  16       75.37       79.40     27.10 o 
  13   3  16        2.66       13.53     22.36 o 
  15   3  16        7.17       27.62     24.18 o 
 -14   4  16        2.00       -6.24     60.58 o 
 -12   4  16       65.96       17.91     28.41 o 
 -10   4  16       15.47       20.23     27.35 o 
  -8   4  16        2.49        0.66     20.49 o 
  -6   4  16       26.94       23.37     22.42 o 
  -4   4  16        1.90      -16.37     19.67 o 
  -2   4  16        2.39      -18.34     22.25 o 
   0   4  16       77.66       87.45     25.44 o 
   2   4  16      103.62       59.38     24.22 o 
   4   4  16       83.39      127.64     42.34 o 
   6   4  16       21.98       20.91     28.39 o 
   8   4  16       28.48       31.36     32.06 o 
  10   4  16       97.11      145.70     37.02 o 
 -23   1  17       61.21       82.77     38.78 o 
 -21   1  17       77.46       82.24     32.20 o 
 -19   1  17       78.06       81.37     26.71 o 
 -17   1  17      102.99      120.37     23.35 o 
 -15   1  17     3042.79     3264.85     75.24 o 
 -13   1  17      518.38      462.19     26.75 o 
 -11   1  17      152.24      163.22     18.19 o 
  -9   1  17       67.10       54.95     14.14 o 
  -7   1  17     1294.95     1244.57     41.68 o 
  -5   1  17      177.12      223.80     21.63 o 
  -3   1  17       54.75       54.35     15.70 o 
  -1   1  17       24.10       21.05     12.49 o 
   1   1  17       30.51       41.12     12.47 o 
   3   1  17     1112.70     1193.27     34.41 o 
   5   1  17        1.28       16.53     13.44 o 
   7   1  17       72.20       95.04     16.61 o 
   9   1  17      552.05      619.70     29.30 o 
  11   1  17      788.82      883.67     39.21 o 
  13   1  17       31.30       87.78     21.37 o 
  15   1  17        0.65      -15.82     20.60 o 
  17   1  17        7.56       -1.58     29.66 o 
  19   1  17       24.83       17.63     34.10 o 
 -22   2  17        0.50       -1.05     25.27 o 
 -20   2  17      236.30      134.14     35.57 o 
 -18   2  17        0.00      -34.81     23.20 o 
 -16   2  17      159.02       92.53     30.76 o 
 -14   2  17       42.31       60.20     24.44 o 
 -12   2  17       63.23       41.72     28.12 o 
 -10   2  17       71.40       53.92     22.87 o 
  -8   2  17        0.05        3.65     16.48 o 
  -6   2  17        9.41        4.25     15.51 o 
  -4   2  17       60.45       86.68     19.22 o 
  -2   2  17      203.56      221.94     36.82 o 
   0   2  17      159.56      137.96     21.04 o 
   2   2  17     1512.51     1416.48     46.51 o 
   4   2  17      144.11      138.31     28.42 o 
   6   2  17     5482.87     5624.40    124.13 o 
   8   2  17       53.13       61.86     20.27 o 
  10   2  17       85.68      136.54     23.57 o 
  12   2  17       14.38       22.00     20.61 o 
  14   2  17       43.67       55.89     26.86 o 
  16   2  17      124.61      119.56     27.07 o 
  18   2  17        0.77       19.46     30.46 o 
 -19   3  17       72.79       61.75     36.71 o 
 -17   3  17       12.99      -12.90     27.26 o 
 -15   3  17        6.21      -11.49     32.56 o 
 -13   3  17        3.94       -7.21     24.31 o 
 -11   3  17      669.02      734.72     41.03 o 
  -9   3  17      102.69       91.41     22.96 o 
  -7   3  17      501.85      429.80     33.17 o 
  -5   3  17       42.65       14.86     24.99 o 
  -3   3  17       22.48       25.02     19.29 o 
  -1   3  17        0.01        5.21     18.62 o 
   1   3  17      497.73      496.03     34.57 o 
   3   3  17        3.15        5.46     19.55 o 
   5   3  17        0.47      -29.22     19.48 o 
   7   3  17       12.90       13.43     25.84 o 
   9   3  17       46.12       98.47     28.89 o 
  11   3  17       35.19       10.33     24.78 o 
  13   3  17        1.73        0.25     46.27 o 
  15   3  17       68.87       76.47     27.22 o 
 -12   4  17       73.08        5.75     27.96 o 
 -10   4  17       21.61       20.23     28.03 o 
  -8   4  17       13.20       25.33     24.64 o 
  -6   4  17        0.29       18.94     23.04 o 
  -4   4  17        7.17       -3.84     22.02 o 
  -2   4  17        0.27        3.90     23.04 o 
   0   4  17      165.79      176.41     38.18 o 
   2   4  17        4.57      -13.65     21.29 o 
   4   4  17       24.52       -1.42     27.10 o 
   6   4  17       41.32        6.12     28.88 o 
   8   4  17        0.00      -18.34     27.88 o 
  10   4  17      438.87      595.83     76.08 o 
 -22   0  18       87.07       50.32     42.54 o 
 -20   0  18       15.06      -17.44     35.69 o 
 -18   0  18       24.34       66.01     30.64 o 
 -16   0  18       31.39        8.87     28.25 o 
 -14   0  18        1.97       43.20     26.06 o 
 -12   0  18     1179.78     1168.19     59.39 o 
 -10   0  18     2875.50     3039.91     96.78 o 
  -8   0  18      468.62      523.80     30.71 o 
  -6   0  18        6.08       24.47     15.22 o 
  -4   0  18      345.85      450.00     41.67 o 
  -2   0  18        7.45       12.33     14.10 o 
   0   0  18      109.33      145.54     18.38 o 
   2   0  18       22.84       94.77     56.62 o 
   4   0  18      682.38      809.33     50.92 o 
   6   0  18       10.39       23.51     24.13 o 
   8   0  18      411.77      452.47     43.44 o 
  10   0  18      714.27      710.23     73.26 o 
  12   0  18        3.31      -12.51     26.07 o 
  14   0  18       95.71      130.16     46.56 o 
  16   0  18        6.64      -16.24     39.85 o 
  18   0  18        1.08       -2.95     50.99 o 
 -23   1  18        9.45       17.46     33.57 o 
 -21   1  18        1.83       13.02     26.44 o 
 -19   1  18       33.63       55.68     24.81 o 
 -17   1  18       84.08       89.19     24.36 o 
 -15   1  18       71.13       98.09     20.25 o 
 -13   1  18       63.96       48.84     20.62 o 
 -11   1  18      414.07      493.84     26.32 o 
  -9   1  18       68.28       58.61     18.85 o 
  -7   1  18       66.53       70.55     17.96 o 
  -5   1  18      154.83      181.37     21.12 o 
  -3   1  18      100.20       98.08     31.40 o 
  -1   1  18      200.44      285.07     27.65 o 
   1   1  18        6.97       10.00     12.40 o 
   3   1  18       39.28       55.66     19.45 o 
   5   1  18       56.38       65.68     15.10 o 
   7   1  18      585.58      501.04     31.05 o 
   9   1  18      693.36      705.88     31.57 o 
  11   1  18      272.46      272.99     27.08 o 
  13   1  18        0.58        2.49     22.58 o 
  15   1  18        1.97       22.82     64.34 o 
  17   1  18       11.80       10.57     54.41 o 
  19   1  18        9.63       30.68     36.08 o 
 -20   2  18        4.34        7.55     28.72 o 
 -18   2  18       72.12       50.18     30.64 o 
 -16   2  18        2.54       32.97     25.25 o 
 -14   2  18      258.23      255.07     34.36 o 
 -12   2  18       11.93       23.39     31.62 o 
 -10   2  18      200.66      225.39     31.53 o 
  -8   2  18        1.15      -11.02     15.64 o 
  -6   2  18      483.05      480.41     31.33 o 
  -4   2  18      196.82      148.19     22.37 o 
  -2   2  18       88.44      146.74     30.70 o 
   0   2  18       63.23       83.47     19.63 o 
   2   2  18       38.69       29.72     18.18 o 
   4   2  18      184.78      179.39     24.02 o 
   6   2  18      506.97      508.00     28.21 o 
   8   2  18      184.64      260.14     27.12 o 
  10   2  18        4.71        0.86     19.50 o 
  12   2  18        8.02       21.27     20.49 o 
  14   2  18        4.29       49.53     22.87 o 
  16   2  18        1.07       25.16     22.36 o 
 -17   3  18       22.28       15.07     30.63 o 
 -15   3  18       43.67       55.24     31.30 o 
 -13   3  18       10.98       46.29     28.31 o 
 -11   3  18      162.61      206.52     35.64 o 
  -9   3  18        0.69       -2.76     19.73 o 
  -7   3  18       10.85        5.79     19.64 o 
  -5   3  18       33.64       42.78     20.40 o 
  -3   3  18       27.27        5.61     19.99 o 
  -1   3  18      103.66       94.08     29.26 o 
   1   3  18       15.23       -7.54     18.80 o 
   3   3  18       26.65       34.70     21.17 o 
   5   3  18       15.56       51.57     26.51 o 
   7   3  18        0.03      -29.14     21.80 o 
   9   3  18       27.60       58.31     28.28 o 
  11   3  18       63.26       47.01     27.45 o 
  13   3  18       27.52       77.53     63.85 o 
 -12   4  18       17.53       31.36     32.24 o 
 -10   4  18       19.85       40.76     30.32 o 
  -8   4  18        0.76       34.91     28.43 o 
  -6   4  18        4.77       -9.33     22.30 o 
  -4   4  18        6.26       19.71     23.24 o 
  -2   4  18       73.34       74.38     26.73 o 
   0   4  18        4.30      -22.84     22.27 o 
   2   4  18       10.21       -7.08     24.32 o 
   4   4  18        7.20      -14.17     26.02 o 
   6   4  18        3.78      -38.26     25.51 o 
   8   4  18        0.00       -5.03     30.82 o 
 -21   1  19       37.86       30.84     28.80 o 
 -19   1  19        0.04       26.85     43.42 o 
 -17   1  19      294.24      259.52     33.53 o 
 -15   1  19        0.12        8.89     20.65 o 
 -13   1  19        0.10       -6.03     17.56 o 
 -11   1  19      564.91      535.76     32.74 o 
  -9   1  19        0.32        4.95     18.65 o 
  -7   1  19      294.52      322.36     29.98 o 
  -5   1  19      425.18      417.38     32.52 o 
  -3   1  19      122.31      107.97     19.57 o 
  -1   1  19       98.79       69.05     18.13 o 
   1   1  19      106.47      106.36     17.25 o 
   3   1  19      180.42      197.65     21.41 o 
   5   1  19      148.33      141.46     19.41 o 
   7   1  19      173.10      209.63     22.35 o 
   9   1  19      812.10      879.18     52.06 o 
  11   1  19        0.02       19.45     25.17 o 
  13   1  19      149.20      190.29     52.98 o 
  15   1  19        5.85       -6.49     31.00 o 
  17   1  19       16.84        6.66     43.07 o 
 -20   2  19       23.10       39.53     54.00 o 
 -18   2  19        5.01       22.00     26.38 o 
 -16   2  19      313.88      288.76     61.10 o 
 -14   2  19       72.64       63.31     26.80 o 
 -12   2  19      105.40       88.86     22.46 o 
 -10   2  19        4.52        7.12     17.61 o 
  -8   2  19        6.37        4.08     16.69 o 
  -6   2  19      194.27      171.98     24.45 o 
  -4   2  19        0.91       -4.19     16.42 o 
  -2   2  19       33.61       21.20     18.61 o 
   0   2  19        3.27        2.63     16.75 o 
   2   2  19        6.09       -8.35     17.18 o 
   4   2  19      155.35      153.80     24.59 o 
   6   2  19      180.68      181.78     25.22 o 
   8   2  19        6.85       -4.55     22.54 o 
  10   2  19       84.10       68.80     23.92 o 
  12   2  19        9.93       33.87     22.76 o 
  14   2  19        1.91       -4.63     21.46 o 
  16   2  19        6.01       12.33     35.52 o 
 -17   3  19        0.33       -3.20     30.58 o 
 -15   3  19      107.20      101.91     32.92 o 
 -13   3  19      109.92       87.03     43.60 o 
 -11   3  19       10.95       15.06     22.96 o 
  -9   3  19       25.99       29.59     21.97 o 
  -7   3  19       18.18       45.92     22.61 o 
  -5   3  19        0.27       -3.14     18.58 o 
  -3   3  19       63.47       37.15     20.92 o 
  -1   3  19       22.53        3.28     20.07 o 
   1   3  19        2.94        7.93     21.89 o 
   3   3  19      160.87      211.16     29.00 o 
   5   3  19        0.21       14.04     23.43 o 
   7   3  19        5.35       10.54     25.05 o 
   9   3  19        7.17        0.36     26.32 o 
  11   3  19       43.45       22.49     28.35 o 
  13   3  19        3.77       57.82     30.27 o 
 -10   4  19        0.11       22.66     29.24 o 
  -8   4  19       20.36       -0.73     24.60 o 
  -6   4  19       44.92       25.23     23.85 o 
  -4   4  19        3.22      -12.09     21.79 o 
  -2   4  19        6.62      -18.93     23.91 o 
   0   4  19        0.91        8.44     25.23 o 
   2   4  19       29.97       10.83     27.37 o 
   4   4  19       12.77       11.86     27.60 o 
   6   4  19        0.60      -33.46     27.08 o 
 -22   0  20      125.28       71.12     52.06 o 
 -20   0  20       48.12       71.92     44.41 o 
 -18   0  20       94.73      144.03     38.47 o 
 -16   0  20       14.13        1.70     49.04 o 
 -14   0  20       82.30       86.67     53.74 o 
 -12   0  20     8883.42     9945.11    234.64 o 
 -10   0  20      321.66      283.65     35.99 o 
  -8   0  20     1722.31     1733.70     70.54 o 
  -6   0  20      245.66      217.95     23.76 o 
  -4   0  20      189.66      174.48     29.92 o 
  -2   0  20        0.01        3.51     23.15 o 
   0   0  20       15.68      -12.90     20.98 o 
   2   0  20       93.35       58.90     53.07 o 
   4   0  20      520.09      530.19     45.60 o 
   6   0  20       54.52       32.43     27.92 o 
   8   0  20      126.01      183.82     35.62 o 
  10   0  20     1049.93      936.74     59.91 o 
  12   0  20      405.81      366.85     65.48 o 
  16   0  20       12.95      -28.72     44.28 o 
 -21   1  20        4.27       52.50     28.19 o 
 -19   1  20        0.02       13.50     27.42 o 
 -17   1  20       19.79        1.82     31.65 o 
 -15   1  20       23.11       28.73     25.11 o 
 -13   1  20       18.37       12.55     20.03 o 
 -11   1  20       14.13       27.55     19.17 o 
  -9   1  20      726.62      759.67     50.41 o 
  -7   1  20      915.43      959.67     39.81 o 
  -5   1  20      258.76      238.77     29.01 o 
  -3   1  20      245.05      246.34     24.57 o 
  -1   1  20      155.44      134.49     25.51 o 
   1   1  20      129.91      127.12     17.65 o 
   3   1  20       24.72       57.70     19.35 o 
   5   1  20      795.96      674.05     57.74 o 
   7   1  20       27.29        5.84     16.14 o 
   9   1  20     1641.26     1635.00     62.41 o 
  11   1  20        2.61       -8.45     24.90 o 
  13   1  20        7.62       23.24     28.05 o 
  15   1  20       27.31       77.13     36.01 o 
  17   1  20        7.91       -6.64     34.41 o 
 -18   2  20       20.40       48.29     38.40 o 
 -16   2  20      161.58       98.11     42.16 o 
 -14   2  20        4.57       -9.90     19.99 o 
 -12   2  20       34.72       28.09     21.34 o 
 -10   2  20        3.18       -7.76     18.34 o 
  -8   2  20      201.10      216.60     26.72 o 
  -6   2  20      233.97      220.19     27.21 o 
  -4   2  20       85.43       60.54     20.48 o 
  -2   2  20      312.09      318.73     29.46 o 
   0   2  20       42.48       28.63     18.21 o 
   2   2  20        3.60        0.86     18.19 o 
   4   2  20      198.59      208.57     26.09 o 
   6   2  20        9.08       18.15     20.33 o 
   8   2  20       56.76       74.44     26.40 o 
  10   2  20       30.20       34.36     23.11 o 
  12   2  20       18.00       28.19     22.98 o 
  14   2  20        8.81       -4.02     22.80 o 
 -15   3  20       53.66       73.95     33.06 o 
 -13   3  20        7.88       36.65     28.71 o 
 -11   3  20      223.63      225.25     31.25 o 
  -9   3  20       42.58      -25.25     21.78 o 
  -7   3  20      148.54      149.94     37.44 o 
  -5   3  20       14.52        0.86     20.35 o 
  -3   3  20       24.98       -5.84     23.92 o 
  -1   3  20       14.93        7.99     21.10 o 
   1   3  20       84.05      113.07     26.62 o 
   3   3  20       47.07       13.71     22.43 o 
   5   3  20        4.95       10.00     24.23 o 
   7   3  20       11.27        6.72     34.28 o 
   9   3  20       23.07       14.66     28.16 o 
  11   3  20      103.41      120.26     31.99 o 
  -8   4  20       72.36       46.59     27.44 o 
  -6   4  20        3.25      -16.67     24.78 o 
  -4   4  20        0.02        1.08     28.92 o 
  -2   4  20       93.20       50.35     27.09 o 
   0   4  20       69.78       72.02     36.04 o 
   2   4  20       29.25       11.89     28.96 o 
   4   4  20        3.91       22.10     32.50 o 
 -19   1  21        8.36       22.78     35.35 o 
 -17   1  21       20.21       -9.75     24.17 o 
 -15   1  21       48.82       61.94     26.73 o 
 -13   1  21        4.43       12.86     19.73 o 
 -11   1  21        0.69       -7.63     18.07 o 
  -9   1  21     1115.28     1179.00     70.63 o 
  -7   1  21     2139.87     2495.67     83.90 o 
  -5   1  21      200.78      198.52     31.59 o 
  -3   1  21       43.39       28.12     19.08 o 
  -1   1  21      151.52      123.34     23.84 o 
   1   1  21      256.85      233.54     24.41 o 
   3   1  21        8.75       26.35     15.10 o 
   5   1  21      150.07      200.52     26.05 o 
   7   1  21       24.45       34.16     20.87 o 
   9   1  21     1118.37     1290.46    204.56 o 
  11   1  21        0.86        8.20     30.04 o 
  13   1  21       87.94       62.63     30.70 o 
  15   1  21       88.94      144.08     56.09 o 
 -18   2  21        0.00        8.54     32.28 o 
 -16   2  21        1.61       24.37     27.19 o 
 -14   2  21        0.10       -2.69     20.09 o 
 -12   2  21        5.63      -14.89     19.09 o 
 -10   2  21       11.98       35.41     21.35 o 
  -8   2  21      603.58      540.72     36.57 o 
  -6   2  21       49.23       12.94     19.64 o 
  -4   2  21     1767.89     1749.49     56.81 o 
  -2   2  21       65.90       44.89     20.16 o 
   0   2  21       67.47       63.04     21.23 o 
   2   2  21        0.02       -5.69     18.08 o 
   4   2  21      259.16      213.91     28.32 o 
   6   2  21      118.10       90.14     23.71 o 
   8   2  21        6.72       40.97     25.48 o 
  10   2  21       94.52       59.72     30.99 o 
  12   2  21       24.69       54.71     25.50 o 
  14   2  21       65.74       32.27     32.85 o 
 -15   3  21        3.84       25.27     30.96 o 
 -13   3  21      141.31      122.88     79.49 o 
 -11   3  21       13.22       56.87     26.06 o 
  -9   3  21       49.28        8.52     23.20 o 
  -7   3  21        4.56       39.00     23.06 o 
  -5   3  21       12.00       26.32     21.82 o 
  -3   3  21        0.38        1.65     20.60 o 
  -1   3  21        8.81        7.84     26.96 o 
   1   3  21        1.49      -10.47     22.68 o 
   3   3  21       17.48       31.90     22.30 o 
   5   3  21       23.13        9.76     25.44 o 
   7   3  21        2.89       -8.05     26.00 o 
   9   3  21       26.71       -2.83     29.18 o 
  -4   4  21        2.43      -31.16     25.03 o 
  -2   4  21       31.91       57.90     28.14 o 
   0   4  21        5.41        2.36     25.55 o 
 -20   0  22       68.00      140.35     50.45 o 
 -18   0  22       39.30       48.07     34.74 o 
 -16   0  22       13.53       -8.72     32.14 o 
 -14   0  22       77.60       86.09     35.64 o 
 -12   0  22      160.07      264.53     40.65 o 
 -10   0  22      170.90      153.77     56.49 o 
  -8   0  22      403.55      411.67     68.70 o 
  -6   0  22      167.17      227.17     59.44 o 
  -4   0  22       62.46       53.14     24.62 o 
  -2   0  22      553.78      460.08     94.33 o 
   0   0  22      117.82      148.56     31.93 o 
   2   0  22       18.04       -2.00     25.24 o 
   4   0  22      135.54      167.88     44.01 o 
   6   0  22       17.44      -13.50     27.51 o 
   8   0  22      335.72      320.03     49.71 o 
  10   0  22      345.47      378.57     90.98 o 
  12   0  22       93.31      102.52     51.12 o 
  14   0  22      390.17      471.92     74.87 o 
 -19   1  22        2.23       26.00     35.33 o 
 -17   1  22       69.84       75.94     29.25 o 
 -15   1  22       46.05       35.17     29.04 o 
 -13   1  22       23.38       14.92     27.89 o 
 -11   1  22       42.81       72.58     22.75 o 
  -9   1  22        3.68        8.19     18.60 o 
  -7   1  22      162.83      222.12     32.46 o 
  -5   1  22      211.36      148.06     24.65 o 
  -3   1  22      228.59      222.98     27.88 o 
  -1   1  22      152.05      100.96     21.54 o 
   1   1  22      126.24      105.74     26.44 o 
   3   1  22        7.41      -14.06     21.18 o 
   5   1  22      117.87      108.64     39.99 o 
   7   1  22       68.66       82.18     33.95 o 
   9   1  22       66.73       70.70     28.78 o 
  11   1  22       10.40      -32.75     26.07 o 
  13   1  22       24.25      -24.51     28.32 o 
  15   1  22        7.61      -38.08     33.41 o 
 -16   2  22        0.41        5.97     27.58 o 
 -14   2  22       63.28       23.30     23.54 o 
 -12   2  22      139.80      136.73     28.22 o 
 -10   2  22       15.03      -17.26     24.46 o 
  -8   2  22      115.22      137.87     25.58 o 
  -6   2  22        0.11       -3.37     19.19 o 
  -4   2  22      161.41      228.46     27.78 o 
  -2   2  22       15.17       23.07     20.92 o 
   0   2  22        0.87      -16.95     26.20 o 
   2   2  22        3.95      -20.56     28.05 o 
   4   2  22       13.29        7.10     19.29 o 
   6   2  22      186.65       82.45     23.79 o 
   8   2  22       12.49        8.80     23.61 o 
  10   2  22        1.71        7.53     24.95 o 
  12   2  22        0.72      -20.85     39.49 o 
 -13   3  22       11.57       10.01     28.42 o 
 -11   3  22       12.21       27.88     25.56 o 
  -9   3  22        6.70       29.71     24.08 o 
  -7   3  22       59.23       60.42     24.56 o 
  -5   3  22        1.88       10.66     28.95 o 
  -3   3  22       32.39       27.20     22.75 o 
  -1   3  22       90.45      102.77     36.33 o 
   1   3  22        0.23      -18.02     23.08 o 
   3   3  22        3.76        4.95     22.98 o 
   5   3  22        1.42      -10.45     26.66 o 
   7   3  22        1.40      -40.13     26.75 o 
 -17   1  23        0.29       -2.79     27.95 o 
 -15   1  23       36.55       49.29     28.41 o 
 -13   1  23        4.45       -9.69     25.19 o 
 -11   1  23       26.14       10.46     24.37 o 
  -9   1  23      141.10      120.37     25.50 o 
  -7   1  23       25.76       19.77     19.87 o 
  -5   1  23       25.76       25.49     19.10 o 
  -3   1  23      376.82      404.35     30.81 o 
  -1   1  23       77.78       68.35     27.05 o 
   1   1  23        0.55        4.54     22.42 o 
   3   1  23       10.53        7.71     23.33 o 
   5   1  23        1.58       19.59     20.69 o 
   7   1  23      189.08      186.35     28.73 o 
   9   1  23        2.00       13.84     25.51 o 
  11   1  23      119.24      127.73     33.35 o 
  13   1  23        2.76       22.48     31.41 o 
 -16   2  23        4.31       34.23     50.95 o 
 -14   2  23       48.28       98.38     27.54 o 
 -12   2  23       17.17       30.66     23.36 o 
 -10   2  23        1.64      -26.36     20.05 o 
  -8   2  23        0.00      -28.92     23.24 o 
  -6   2  23       20.78        8.97     22.04 o 
  -4   2  23      591.05      608.41     38.91 o 
  -2   2  23       15.14       15.62     19.17 o 
   0   2  23       27.22       56.01     22.93 o 
   2   2  23        8.12       14.19     20.92 o 
   4   2  23       21.70       33.36     22.13 o 
   6   2  23       13.08       52.26     27.23 o 
   8   2  23        0.00       -9.54     25.04 o 
  10   2  23        8.65        3.19     40.07 o 
 -11   3  23       15.21       -4.90     26.51 o 
  -9   3  23        5.09      -22.79     24.44 o 
  -7   3  23       55.03       21.66     25.16 o 
  -5   3  23        6.63       34.36     25.24 o 
  -3   3  23       41.13       41.29     26.38 o 
  -1   3  23        3.68        2.65     30.96 o 
   1   3  23        1.00       -7.80     25.11 o 
   3   3  23        0.21      -10.15     24.14 o 
   5   3  23        3.99      -23.34     25.69 o 
 -18   0  24      223.90      265.41     80.11 o 
 -16   0  24        8.83       27.37     57.97 o 
 -14   0  24      121.38      145.72     64.54 o 
 -12   0  24        1.22       50.32     54.88 o 
 -10   0  24       28.41       54.48     48.44 o 
  -8   0  24       51.24       33.01     50.72 o 
  -6   0  24        1.34       -1.61     48.44 o 
  -4   0  24       40.75       69.91     49.65 o 
  -2   0  24       11.68       35.56     46.83 o 
   0   0  24      113.48       95.72     41.93 o 
   2   0  24      151.83      189.79     39.18 o 
   4   0  24      262.06      326.42     43.96 o 
   6   0  24       76.94       39.10     55.22 o 
   8   0  24      473.03      409.18     50.42 o 
  10   0  24       23.97       66.60     38.01 o 
  12   0  24     1250.36     1382.08    115.67 o 
 -17   1  24       37.81       -6.93     29.94 o 
 -15   1  24       27.43        8.94     28.44 o 
 -13   1  24       42.33       86.49     30.21 o 
 -11   1  24       43.60       58.58     28.02 o 
  -9   1  24      757.43      818.34     43.86 o 
  -7   1  24        0.98       -3.54     18.59 o 
  -5   1  24      735.70      665.59     46.93 o 
  -3   1  24        6.10       27.08     24.27 o 
  -1   1  24      311.40      285.21     35.97 o 
   1   1  24       39.83       68.19     26.83 o 
   3   1  24       22.17       27.41     27.00 o 
   5   1  24       54.45       27.36     26.13 o 
   7   1  24       81.20       81.43     24.61 o 
   9   1  24        5.50       27.31     27.47 o 
  11   1  24       15.66       29.13     28.41 o 
 -14   2  24        4.64       -4.00     28.59 o 
 -12   2  24        0.66      -35.00     24.50 o 
 -10   2  24       12.46       -6.41     21.75 o 
  -8   2  24       39.36       63.69     30.64 o 
  -6   2  24       53.91      103.27     25.50 o 
  -4   2  24      446.49      559.28     41.37 o 
  -2   2  24      103.98       23.50     31.28 o 
   0   2  24       16.18       27.70     23.01 o 
   2   2  24       26.27       37.77     22.59 o 
   4   2  24       69.85       24.03     28.20 o 
   6   2  24        1.20      -24.31     32.61 o 
   8   2  24       81.99      157.85     47.70 o 
  10   2  24        6.28        7.08     42.89 o 
  -9   3  24       17.62        3.84     27.31 o 
  -7   3  24        0.78      -33.03     23.63 o 
  -5   3  24        8.59        8.40     24.39 o 
  -3   3  24       14.49       24.90     25.35 o 
  -1   3  24      152.48      134.52     32.01 o 
   1   3  24      156.51      166.28     46.44 o 
   3   3  24       39.09       29.96     33.33 o 
 -15   1  25       76.39      134.32     36.09 o 
 -13   1  25        9.13       34.18     28.98 o 
 -11   1  25        3.00      -16.97     25.53 o 
  -9   1  25      403.76      350.31     53.43 o 
  -7   1  25       16.48       -1.67     25.49 o 
  -5   1  25      177.41      179.16     33.69 o 
  -3   1  25       13.06       12.20     26.25 o 
  -1   1  25       35.16       41.85     26.98 o 
   1   1  25       24.75       41.07     25.79 o 
   3   1  25       22.76       47.99     27.44 o 
   5   1  25       23.20       -9.72     27.34 o 
   7   1  25        1.44       27.79     28.39 o 
   9   1  25        4.97       44.86     31.25 o 
 -12   2  25       37.76       60.67     26.78 o 
 -10   2  25       10.03       -6.28     25.28 o 
  -8   2  25        6.81       15.03     23.11 o 
  -6   2  25      396.45      324.54     34.50 o 
  -4   2  25      287.77      306.09     58.11 o 
  -2   2  25      100.64      120.91     27.21 o 
   0   2  25       57.29       44.69     24.44 o 
   2   2  25       25.87       -2.10     29.11 o 
   4   2  25       16.71       12.84     33.55 o 
   6   2  25       11.00       43.02     37.32 o 
   8   2  25        0.72       12.28     40.67 o 
  -3   3  25       21.41       20.30     27.02 o 
 -14   0  26        3.75       26.70     58.64 o 
 -12   0  26       17.57       25.23     55.55 o 
 -10   0  26        4.72      -24.56     49.65 o 
  -8   0  26       60.57       -9.12     49.78 o 
  -6   0  26       52.69       80.64     58.37 o 
  -4   0  26       62.45       33.55     52.47 o 
  -2   0  26       64.16       87.08     54.88 o 
   0   0  26      536.20      517.81     79.17 o 
   2   0  26      112.17       94.54     36.48 o 
   4   0  26       16.52       47.99     40.72 o 
   6   0  26        0.05       32.98     33.92 o 
   8   0  26       18.67       13.84     33.25 o 
 -13   1  26       24.03       36.75     45.97 o 
 -11   1  26       10.27      -11.65     38.42 o 
  -9   1  26        4.36       -3.07     46.63 o 
  -7   1  26       61.33       60.84     62.06 o 
  -5   1  26        1.24        8.30     26.22 o 
  -3   1  26       23.01       16.16     34.52 o 
  -1   1  26        8.00      -17.59     24.02 o 
   1   1  26        0.34       34.80     27.52 o 
   3   1  26       31.54       40.53     29.19 o 
   5   1  26       12.31       57.76     29.54 o 
   7   1  26        0.18       40.85     29.25 o 
 -10   2  26       14.48       -5.23     24.76 o 
  -8   2  26       31.30       11.29     24.70 o 
  -6   2  26       47.33      100.48     29.11 o 
  -4   2  26      135.96      160.48     29.26 o 
  -2   2  26        0.00      -20.69     29.24 o 
   0   2  26        1.14       48.08     30.18 o 
   2   2  26        0.00       -2.27     28.21 o 
   4   2  26        1.18       48.23     31.04 o 
 -11   1  27        0.24       84.01     43.48 o 
  -9   1  27        1.08       -4.58     39.58 o 
  -7   1  27        3.04       30.74     40.12 o 
  -5   1  27       11.42       58.74     40.51 o 
  -3   1  27       17.84       25.82     28.48 o 
  -1   1  27       48.25       37.95     27.47 o 
   1   1  27       23.66       39.97     29.24 o 
   3   1  27        1.15       12.90     28.26 o 
   5   1  27        3.36       39.14     30.73 o 
  -6   2  27       92.31      107.04     29.44 o 
  -4   2  27       10.54       16.04     31.51 o 
  -2   2  27        0.05        0.73     29.43 o 
   0   2  27        5.55       12.21     37.73 o 
 -10   0  28       39.92       55.95     56.89 o 
  -8   0  28       15.91       -2.42     57.30 o 
  -6   0  28       21.63      -26.30     49.51 o 
  -4   0  28        0.34        5.90     52.33 o 
  -2   0  28      273.84      292.12     73.26 o 
   0   0  28        3.67       -5.77     49.51 o 
   2   0  28      376.08      257.23     68.30 o 
   4   0  28        3.53       -5.37     49.24 o 
  -9   1  28        2.12       38.84     42.32 o 
  -7   1  28        1.14       23.63     44.28 o 
  -5   1  28        0.95       -3.84     41.45 o 
  -3   1  28        0.04      -17.57     27.90 o 
  -1   1  28       19.63       50.45     29.36 o 
   1   1  28        0.21        2.59     27.58 o 
   3   1  28       37.22       41.09     31.88 o 
                                                 
